# Supplementary material for: Tris(1-ethyl-3-methyl­imidazolium) hexa­bromidoeuropate(III)
Source: Acta Crystallogr Sect E Struct Rep Online. 2008 Jun 21;64(Pt 7):m945. doi: 10.1107/S1600536808018382 (PMC2961749; doi:10.1107/S1600536808018382)
Supplement: Supplementary file 1 [file e-64-0m945-sup1.cif]

##############################################################################
###                                                                        ###
###        Electronic paper (Acta Crystallographica Section E)             ###
###                                                                        ###
##############################################################################
#                                                                            #
# This CIF contains the data in a paper accepted for publication in Acta     #
# Crystallographica Section E. It conforms to the requirements of Notes      #
# for Authors for Section E, and has been peer reviewed under the auspices   #
# of the IUCr Commission on Journals.                                        #
#                                                                            #
# Full details of the Crystallographic Information File format               #
# are given in the paper "The Crystallographic Information File (CIF):       #
# a New Standard Archive File for Crystallography" by S. R. Hall, F. H.      #
# Allen and I. D. Brown [Acta Cryst. (1991), A47, 655-685].                  #
#                                                                            #
# The current version of the core CIF dictionary is obtainable from          #
# ftp://ftp.iucr.org/pub/cif_core.dic. The current version number is 2.4.    #
#                                                                            #
# Software is freely available for graphical display of the structure(s) in  #
# this CIF.  For information consult the CIF home page http://www.iucr.org/  #
# cif/home.html                                                              #
#                                                                            #
# This file may be used for bona fide research purposes within the           #
# scientific community so long as proper attribution is given to the journal # 
# article from which it was obtained.                                        #
#                                                                            #
##############################################################################
                                             
data_I
_audit_creation_method     'CrysAlis RED (2008)'
_chemical_name_systematic
;
Tris(1-ethyl-3-methylimidazolium) hexabromidoeuropate(III)
;
_chemical_name_common     ?
_chemical_formula_moiety     '3C6 H11 N2 + , Br6 Eu 3-'
_chemical_formula_sum     'C18 H33 Br6 Eu N6'
_chemical_formula_iupac     '(C6 H11 N2)3 [Eu1 Br6]'
_chemical_formula_weight     964.87
_chemical_melting_point     ?
_symmetry_cell_setting     monoclinic
_symmetry_space_group_name_H-M     'P 21/c'
_symmetry_space_group_name_Hall     '-P 2ybc'
loop_
    _symmetry_equiv_pos_as_xyz
    'x, y, z'
    '-x, y+1/2, -z+1/2'
    '-x, -y, -z'
    'x, -y-1/2, z-1/2'
_cell_length_a     15.7650(10)
_cell_length_b     12.7290(10)
_cell_length_c     14.9200(10)
_cell_angle_alpha     90.00
_cell_angle_beta     90.360(10)
_cell_angle_gamma     90.00
_cell_volume     2994.0(4)
_cell_formula_units_Z     4
_cell_measurement_reflns_used     9203
_cell_measurement_theta_min     3.0089
_cell_measurement_theta_max     29.0867
_cell_measurement_temperature     100(2)
_exptl_crystal_description     block
_exptl_crystal_colour     yellow
_exptl_crystal_size_max     0.18
_exptl_crystal_size_mid     0.17
_exptl_crystal_size_min     0.16
_exptl_crystal_density_diffrn     2.141
_exptl_crystal_density_meas     ?
_exptl_crystal_density_method     'not measured'
_exptl_crystal_F_000     1824
_exptl_absorpt_coefficient_mu     10.120
_exptl_absorpt_correction_type     multi-scan
_exptl_absorpt_process_details     '(CrysAlis RED; Oxford Diffraction, 2008)'
_exptl_absorpt_correction_T_min     0.148
_exptl_absorpt_correction_T_max     0.200
_exptl_special_details
;
CrysAlis RED (CrysAlis RED, 2008). Empirical absorption correction using
spherical harmonics, implemented in SCALE3 ABSPACK scaling algorithm.
;
_diffrn_ambient_temperature     100(2)
_diffrn_radiation_type     'Mo K\a'
_diffrn_radiation_wavelength     0.71073
_diffrn_radiation_source     'Enhance (Mo) X-ray Source'
_diffrn_radiation_monochromator     graphite
_diffrn_measurement_device_type     'Oxford Diffraction Gemini A Ultra'
_diffrn_measurement_method     '\w and \f'
_diffrn_detector_area_resol_mean     10.3310
_diffrn_reflns_number     17678
_diffrn_reflns_av_R_equivalents     0.0288
_diffrn_reflns_av_sigmaI/netI     0.0485
_diffrn_reflns_theta_min     3.01
_diffrn_reflns_theta_max     29.14
_diffrn_reflns_theta_full     25.00
_diffrn_measured_fraction_theta_max     0.869
_diffrn_measured_fraction_theta_full     0.990
_diffrn_reflns_limit_h_min     -21
_diffrn_reflns_limit_h_max     13
_diffrn_reflns_limit_k_min     -14
_diffrn_reflns_limit_k_max     17
_diffrn_reflns_limit_l_min     -19
_diffrn_reflns_limit_l_max     19
_diffrn_standards_number     ?
_diffrn_standards_interval_count     ?
_diffrn_standards_interval_time     ?
_diffrn_standards_decay_%     ?
_refine_special_details
;
Refinement of <i>F</i>^2^ against ALL reflections. The weighted <i>R</i>-factor
<i>wR</i> and goodness of fit <i>S</i> are based on <i>F</i>^2^, conventional
<i>R</i>-factors <i>R</i> are based on <i>F</i>, with <i>F</i> set to zero for
negative <i>F</i>^2^. The threshold expression of <i>F</i>^2^ >
\s(<i>F</i>^2^) is used only for calculating <i>R</i>-factors(gt) <i>etc</i>.
and is not relevant to the choice of reflections for refinement.
<i>R</i>-factors based on <i>F</i>^2^ are statistically about twice as large
as those based on <i>F</i>, and <i>R</i>- factors based on ALL data will be
even larger.
;
_reflns_number_total     7019
_reflns_number_gt     5043
_reflns_threshold_expression     I>2\s(I)
_refine_ls_structure_factor_coef     Fsqd
_refine_ls_matrix_type     full
_refine_ls_R_factor_all     0.0533
_refine_ls_R_factor_gt     0.0294
_refine_ls_wR_factor_gt     0.0696
_refine_ls_wR_factor_ref     0.0985
_refine_ls_goodness_of_fit_ref     1.074
_refine_ls_restrained_S_all     1.074
_refine_ls_number_reflns     7019
_refine_ls_number_parameters     290
_refine_ls_number_restraints     0
_refine_ls_hydrogen_treatment     constr
_refine_ls_weighting_scheme     calc
_refine_ls_weighting_details
               'calc w = 1/[\s^2^(Fo^2^)+(0.0541P)^2^] where P=(Fo^2^+2Fc^2^)/3'
_atom_sites_solution_hydrogens     geom
_atom_sites_solution_primary     direct
_atom_sites_solution_secondary     difmap
_refine_ls_shift/su_max     0.000
_refine_ls_shift/su_mean     0.000
_refine_diff_density_max     1.751
_refine_diff_density_min     -1.443
_refine_ls_extinction_method     none
_refine_ls_extinction_coef     ?
_refine_ls_abs_structure_details     ?
loop_
    _atom_type_symbol
    _atom_type_description
    _atom_type_scat_dispersion_real
    _atom_type_scat_dispersion_imag
    _atom_type_scat_source
    'C' 'C' 0.0033 0.0016
                         'International Tables Vol C Tables 4.2.6.8 and 6.1.1.4'
    'H' 'H' 0.0000 0.0000
                         'International Tables Vol C Tables 4.2.6.8 and 6.1.1.4'
    'N' 'N' 0.0061 0.0033
                         'International Tables Vol C Tables 4.2.6.8 and 6.1.1.4'
    'Br' 'Br' -0.2901 2.4595
                         'International Tables Vol C Tables 4.2.6.8 and 6.1.1.4'
    'Eu' 'Eu' -0.1578 3.6682
                         'International Tables Vol C Tables 4.2.6.8 and 6.1.1.4'
_computing_data_collection     'CrysAlis CCD (Oxford Diffraction, 2008)'
_computing_cell_refinement     'CrysAlis RED (Oxford Diffraction, 2008)'
_computing_data_reduction     'CrysAlis RED (Oxford Diffraction, 2008)'
_computing_structure_solution     'SHELXS97 (Sheldrick, 2008)'
_computing_structure_refinement     'SHELXL97 (Sheldrick, 2008)'
_computing_molecular_graphics     'DIAMOND (Brandenburg, 2007)'
_computing_publication_material     'PLATON (Spek, 2003)'
loop_
    _atom_site_type_symbol
    _atom_site_label
    _atom_site_fract_x
    _atom_site_fract_y
    _atom_site_fract_z
    _atom_site_U_iso_or_equiv
    _atom_site_adp_type
    _atom_site_calc_flag
    _atom_site_refinement_flags
    _atom_site_occupancy
    _atom_site_disorder_assembly
    _atom_site_disorder_group
    C C1 0.9054(4) 0.1566(5) 0.4127(4) 0.0200(14) Uani d . 1 . .
    H H1 0.9361 0.2068 0.4471 0.024 Uiso calc R 1 . .
    C C2 0.8011(5) 0.0618(5) 0.3547(4) 0.0257(15) Uani d . 1 . .
    H H2 0.7459 0.0348 0.3428 0.031 Uiso calc R 1 . .
    C C3 0.8726(4) 0.0310(5) 0.3170(4) 0.0228(14) Uani d . 1 . .
    H H3 0.8781 -0.0218 0.2725 0.027 Uiso calc R 1 . .
    C C4 1.0300(4) 0.0820(5) 0.3349(4) 0.0171(13) Uani d . 1 . .
    H H4A 1.0576 0.1500 0.3491 0.021 Uiso calc R 1 . .
    H H4B 1.0379 0.0680 0.2702 0.021 Uiso calc R 1 . .
    C C5 1.0725(4) -0.0044(5) 0.3889(4) 0.0212(14) Uani d . 1 . .
    H H5A 1.0614 0.0064 0.4528 0.032 Uiso calc R 1 . .
    H H5B 1.1338 -0.0029 0.3785 0.032 Uiso calc R 1 . .
    H H5C 1.0497 -0.0727 0.3703 0.032 Uiso calc R 1 . .
    C C6 0.7598(4) 0.2016(5) 0.4680(4) 0.0270(16) Uani d . 1 . .
    H H6A 0.7428 0.1604 0.5204 0.041 Uiso calc R 1 . .
    H H6B 0.7098 0.2169 0.4309 0.041 Uiso calc R 1 . .
    H H6C 0.7858 0.2676 0.4880 0.041 Uiso calc R 1 . .
    C C7 0.6503(4) 0.3160(6) 0.2301(4) 0.0235(15) Uani d . 1 . .
    H H7 0.5922 0.3054 0.2159 0.028 Uiso calc R 1 . .
    C C8 0.7896(4) 0.2961(5) 0.2383(4) 0.0243(15) Uani d . 1 . .
    H H8 0.8454 0.2696 0.2309 0.029 Uiso calc R 1 . .
    C C9 0.7664(4) 0.3830(5) 0.2844(4) 0.0217(14) Uani d . 1 . .
    H H9 0.8039 0.4287 0.3156 0.026 Uiso calc R 1 . .
    C C10 0.6311(5) 0.4800(6) 0.3179(4) 0.0306(17) Uani d . 1 . .
    H H10A 0.5807 0.4923 0.2794 0.037 Uiso calc R 1 . .
    H H10B 0.6650 0.5455 0.3189 0.037 Uiso calc R 1 . .
    C C11 0.6025(5) 0.4553(6) 0.4115(5) 0.0358(18) Uani d . 1 . .
    H H11A 0.5715 0.3886 0.4114 0.054 Uiso calc R 1 . .
    H H11B 0.5653 0.5115 0.4329 0.054 Uiso calc R 1 . .
    H H11C 0.6521 0.4497 0.4512 0.054 Uiso calc R 1 . .
    C C12 0.7057(5) 0.1584(5) 0.1507(4) 0.0291(16) Uani d . 1 . .
    H H12A 0.6658 0.1111 0.1805 0.044 Uiso calc R 1 . .
    H H12B 0.7607 0.1233 0.1444 0.044 Uiso calc R 1 . .
    H H12C 0.6836 0.1769 0.0912 0.044 Uiso calc R 1 . .
    C C13 0.7070(4) 0.8020(5) 0.3480(4) 0.0272(15) Uani d . 1 . .
    H H13 0.6671 0.8381 0.3841 0.033 Uiso calc R 1 . .
    C C14 0.8247(5) 0.7279(7) 0.3036(5) 0.042(2) Uani d . 1 . .
    H H14 0.8813 0.7024 0.3025 0.051 Uiso calc R 1 . .
    C C15 0.7644(4) 0.7205(7) 0.2371(5) 0.037(2) Uani d . 1 . .
    H H15 0.7720 0.6888 0.1800 0.045 Uiso calc R 1 . .
    C C16 0.6146(5) 0.7797(6) 0.2138(5) 0.0376(18) Uani d . 1 . .
    H H16A 0.5698 0.8121 0.2508 0.045 Uiso calc R 1 . .
    H H16B 0.5942 0.7100 0.1937 0.045 Uiso calc R 1 . .
    C C17 0.6318(5) 0.8486(6) 0.1327(5) 0.045(2) Uani d . 1 . .
    H H17A 0.6572 0.9150 0.1524 0.068 Uiso calc R 1 . .
    H H17B 0.5783 0.8629 0.1011 0.068 Uiso calc R 1 . .
    H H17C 0.6709 0.8123 0.0923 0.068 Uiso calc R 1 . .
    C C18 0.8275(5) 0.8070(6) 0.4594(4) 0.0316(17) Uani d . 1 . .
    H H18A 0.7897 0.8504 0.4959 0.047 Uiso calc R 1 . .
    H H18B 0.8800 0.8458 0.4476 0.047 Uiso calc R 1 . .
    H H18C 0.8410 0.7421 0.4917 0.047 Uiso calc R 1 . .
    N N1 0.9384(3) 0.0896(4) 0.3541(3) 0.0166(11) Uani d . 1 . .
    N N2 0.8220(3) 0.1409(4) 0.4148(3) 0.0141(10) Uani d . 1 . .
    N N3 0.6826(4) 0.3942(4) 0.2789(3) 0.0281(13) Uani d . 1 . .
    N N4 0.7163(3) 0.2543(4) 0.2045(3) 0.0194(11) Uani d . 1 . .
    N N5 0.6912(4) 0.7670(4) 0.2673(4) 0.0294(13) Uani d . 1 . .
    N N6 0.7846(4) 0.7809(4) 0.3727(4) 0.0273(13) Uani d . 1 . .
    Br Br1 0.99929(4) 0.37839(5) 0.34343(4) 0.01889(14) Uani d . 1 . .
    Br Br2 0.82537(4) 0.52642(5) 0.48677(4) 0.02342(15) Uani d . 1 . .
    Br Br3 1.03396(4) 0.68086(5) 0.39729(4) 0.01711(14) Uani d . 1 . .
    Br Br4 0.33611(4) 0.02950(5) 0.43034(4) 0.01855(14) Uani d . 1 . .
    Br Br5 0.50481(4) 0.21190(5) 0.54969(4) 0.02105(14) Uani d . 1 . .
    Br Br6 0.56634(4) 0.05083(5) 0.33129(4) 0.02125(15) Uani d . 1 . .
    Eu Eu1 1.0000 0.5000 0.5000 0.00923(9) Uani d S 1 . .
    Eu Eu2 0.5000 0.0000 0.5000 0.01018(10) Uani d S 1 . .
loop_
    _atom_site_aniso_label
    _atom_site_aniso_U_11
    _atom_site_aniso_U_22
    _atom_site_aniso_U_33
    _atom_site_aniso_U_12
    _atom_site_aniso_U_13
    _atom_site_aniso_U_23
    C1 0.031(4) 0.013(3) 0.015(3) -0.001(3) 0.008(3) 0.003(2)
    C2 0.036(4) 0.017(3) 0.024(3) -0.003(3) 0.003(3) -0.004(3)
    C3 0.025(3) 0.018(3) 0.026(3) 0.000(3) 0.004(3) -0.007(3)
    C4 0.017(3) 0.021(3) 0.014(3) -0.001(3) 0.000(2) 0.000(3)
    C5 0.014(3) 0.021(3) 0.029(3) 0.001(3) -0.003(3) 0.002(3)
    C6 0.036(4) 0.018(3) 0.028(3) 0.005(3) 0.015(3) -0.005(3)
    C7 0.016(3) 0.039(4) 0.015(3) 0.000(3) -0.006(2) 0.004(3)
    C8 0.028(4) 0.026(4) 0.019(3) -0.004(3) -0.001(3) 0.005(3)
    C9 0.023(3) 0.026(4) 0.017(3) -0.005(3) -0.008(3) 0.002(3)
    C10 0.036(4) 0.028(4) 0.028(4) 0.013(3) -0.003(3) 0.002(3)
    C11 0.026(4) 0.047(5) 0.035(4) -0.003(3) 0.006(3) -0.009(4)
    C12 0.043(4) 0.023(4) 0.021(3) -0.005(3) 0.009(3) -0.004(3)
    C13 0.029(4) 0.027(4) 0.026(3) -0.001(3) 0.000(3) -0.007(3)
    C14 0.050(5) 0.054(6) 0.023(4) 0.023(4) 0.000(3) -0.014(4)
    C15 0.014(3) 0.063(6) 0.035(4) 0.015(3) -0.005(3) -0.014(4)
    C16 0.029(4) 0.037(5) 0.047(5) 0.004(3) -0.009(3) -0.017(4)
    C17 0.054(5) 0.044(5) 0.037(4) 0.000(4) -0.026(4) -0.005(4)
    C18 0.036(4) 0.034(4) 0.025(3) 0.012(3) -0.007(3) -0.008(3)
    N1 0.017(3) 0.016(3) 0.017(2) -0.002(2) 0.001(2) -0.002(2)
    N2 0.009(2) 0.017(3) 0.016(2) -0.001(2) 0.0001(19) -0.004(2)
    N3 0.044(4) 0.021(3) 0.019(3) 0.003(3) 0.006(3) 0.000(2)
    N4 0.019(3) 0.026(3) 0.014(2) -0.004(2) 0.002(2) 0.001(2)
    N5 0.030(3) 0.023(3) 0.036(3) -0.004(3) 0.005(3) -0.007(3)
    N6 0.034(3) 0.021(3) 0.027(3) 0.010(3) 0.008(3) 0.000(2)
    Br1 0.0281(3) 0.0149(3) 0.0137(3) -0.0037(3) 0.0016(2) -0.0014(2)
    Br2 0.0153(3) 0.0261(4) 0.0288(3) 0.0010(3) -0.0015(3) -0.0004(3)
    Br3 0.0229(3) 0.0138(3) 0.0146(3) -0.0018(2) -0.0001(2) 0.0010(2)
    Br4 0.0137(3) 0.0225(3) 0.0195(3) 0.0012(2) -0.0022(2) 0.0004(3)
    Br5 0.0235(3) 0.0168(3) 0.0228(3) -0.0011(3) -0.0039(2) 0.0003(3)
    Br6 0.0185(3) 0.0301(4) 0.0152(3) -0.0005(3) 0.0030(2) 0.0040(3)
    Eu1 0.01068(18) 0.00812(19) 0.00889(18) -0.00080(16) -0.00038(14)
                                                                     0.00018(15)
    Eu2 0.00931(18) 0.0124(2) 0.00889(18) 0.00017(16) 0.00048(14) 0.00114(16)
_geom_special_details
;
All e.s.d.'s (except the e.s.d. in the dihedral angle between two l.s. planes)
are estimated using the full covariance matrix. The cell e.s.d.'s are taken
into account individually in the estimation of e.s.d.'s in distances, angles
and torsion angles; correlations between e.s.d.'s in cell parameters are only
used when they are defined by crystal symmetry. An approximate (isotropic)
treatment of cell e.s.d.'s is used for estimating e.s.d.'s involving l.s.
planes.
;
loop_
    _geom_bond_atom_site_label_1
    _geom_bond_atom_site_label_2
    _geom_bond_site_symmetry_2
    _geom_bond_distance
    _geom_bond_publ_flag
    C1 N1 . 1.329(7) ?
    C1 N2 . 1.331(8) ?
    C1 H1 . 0.9500 ?
    C2 C3 . 1.322(9) ?
    C2 N2 . 1.388(8) ?
    C2 H2 . 0.9500 ?
    C3 N1 . 1.390(8) ?
    C3 H3 . 0.9500 ?
    C4 N1 . 1.478(7) ?
    C4 C5 . 1.517(8) ?
    C4 H4A . 0.9900 ?
    C4 H4B . 0.9900 ?
    C5 H5A . 0.9800 ?
    C5 H5B . 0.9800 ?
    C5 H5C . 0.9800 ?
    C6 N2 . 1.482(7) ?
    C6 H6A . 0.9800 ?
    C6 H6B . 0.9800 ?
    C6 H6C . 0.9800 ?
    C7 N3 . 1.332(8) ?
    C7 N4 . 1.360(8) ?
    C7 H7 . 0.9500 ?
    C8 C9 . 1.355(9) ?
    C8 N4 . 1.365(8) ?
    C8 H8 . 0.9500 ?
    C9 N3 . 1.330(8) ?
    C9 H9 . 0.9500 ?
    C10 N3 . 1.483(8) ?
    C10 C11 . 1.503(9) ?
    C10 H10A . 0.9900 ?
    C10 H10B . 0.9900 ?
    C11 H11A . 0.9800 ?
    C11 H11B . 0.9800 ?
    C11 H11C . 0.9800 ?
    C12 N4 . 1.470(8) ?
    C12 H12A . 0.9800 ?
    C12 H12B . 0.9800 ?
    C12 H12C . 0.9800 ?
    C13 N6 . 1.304(9) ?
    C13 N5 . 1.306(8) ?
    C13 H13 . 0.9500 ?
    C14 C15 . 1.373(10) ?
    C14 N6 . 1.387(8) ?
    C14 H14 . 0.9500 ?
    C15 N5 . 1.375(8) ?
    C15 H15 . 0.9500 ?
    C16 N5 . 1.452(9) ?
    C16 C17 . 1.520(11) ?
    C16 H16A . 0.9900 ?
    C16 H16B . 0.9900 ?
    C17 H17A . 0.9800 ?
    C17 H17B . 0.9800 ?
    C17 H17C . 0.9800 ?
    C18 N6 . 1.495(9) ?
    C18 H18A . 0.9800 ?
    C18 H18B . 0.9800 ?
    C18 H18C . 0.9800 ?
    Br1 Eu1 . 2.8024(6) ?
    Br2 Eu1 . 2.7793(6) ?
    Br3 Eu1 . 2.8188(6) ?
    Br4 Eu2 . 2.8041(6) ?
    Br5 Eu2 . 2.7982(6) ?
    Br6 Eu2 . 2.8074(5) ?
    Eu1 Br2 3_766 2.7794(6) ?
    Eu1 Br1 3_766 2.8023(6) ?
    Eu1 Br3 3_766 2.8187(6) ?
    Eu2 Br5 3_656 2.7982(6) ?
    Eu2 Br4 3_656 2.8041(6) ?
    Eu2 Br6 3_656 2.8073(5) ?
loop_
    _geom_angle_atom_site_label_1
    _geom_angle_atom_site_label_2
    _geom_angle_atom_site_label_3
    _geom_angle_site_symmetry_1
    _geom_angle_site_symmetry_3
    _geom_angle
    _geom_angle_publ_flag
    N1 C1 N2 . . 108.1(5) ?
    N1 C1 H1 . . 125.9 ?
    N2 C1 H1 . . 125.9 ?
    C3 C2 N2 . . 106.8(6) ?
    C3 C2 H2 . . 126.6 ?
    N2 C2 H2 . . 126.6 ?
    C2 C3 N1 . . 108.0(6) ?
    C2 C3 H3 . . 126.0 ?
    N1 C3 H3 . . 126.0 ?
    N1 C4 C5 . . 111.9(5) ?
    N1 C4 H4A . . 109.2 ?
    C5 C4 H4A . . 109.2 ?
    N1 C4 H4B . . 109.2 ?
    C5 C4 H4B . . 109.2 ?
    H4A C4 H4B . . 107.9 ?
    C4 C5 H5A . . 109.5 ?
    C4 C5 H5B . . 109.5 ?
    H5A C5 H5B . . 109.5 ?
    C4 C5 H5C . . 109.5 ?
    H5A C5 H5C . . 109.5 ?
    H5B C5 H5C . . 109.5 ?
    N2 C6 H6A . . 109.5 ?
    N2 C6 H6B . . 109.5 ?
    H6A C6 H6B . . 109.5 ?
    N2 C6 H6C . . 109.5 ?
    H6A C6 H6C . . 109.5 ?
    H6B C6 H6C . . 109.5 ?
    N3 C7 N4 . . 107.1(5) ?
    N3 C7 H7 . . 126.4 ?
    N4 C7 H7 . . 126.4 ?
    C9 C8 N4 . . 106.0(6) ?
    C9 C8 H8 . . 127.0 ?
    N4 C8 H8 . . 127.0 ?
    N3 C9 C8 . . 109.1(6) ?
    N3 C9 H9 . . 125.5 ?
    C8 C9 H9 . . 125.5 ?
    N3 C10 C11 . . 112.2(6) ?
    N3 C10 H10A . . 109.2 ?
    C11 C10 H10A . . 109.2 ?
    N3 C10 H10B . . 109.2 ?
    C11 C10 H10B . . 109.2 ?
    H10A C10 H10B . . 107.9 ?
    C10 C11 H11A . . 109.5 ?
    C10 C11 H11B . . 109.5 ?
    H11A C11 H11B . . 109.5 ?
    C10 C11 H11C . . 109.5 ?
    H11A C11 H11C . . 109.5 ?
    H11B C11 H11C . . 109.5 ?
    N4 C12 H12A . . 109.5 ?
    N4 C12 H12B . . 109.5 ?
    H12A C12 H12B . . 109.5 ?
    N4 C12 H12C . . 109.5 ?
    H12A C12 H12C . . 109.5 ?
    H12B C12 H12C . . 109.5 ?
    N6 C13 N5 . . 111.3(6) ?
    N6 C13 H13 . . 124.4 ?
    N5 C13 H13 . . 124.4 ?
    C15 C14 N6 . . 104.7(7) ?
    C15 C14 H14 . . 127.6 ?
    N6 C14 H14 . . 127.6 ?
    C14 C15 N5 . . 108.2(6) ?
    C14 C15 H15 . . 125.9 ?
    N5 C15 H15 . . 125.9 ?
    N5 C16 C17 . . 110.5(6) ?
    N5 C16 H16A . . 109.6 ?
    C17 C16 H16A . . 109.6 ?
    N5 C16 H16B . . 109.6 ?
    C17 C16 H16B . . 109.6 ?
    H16A C16 H16B . . 108.1 ?
    C16 C17 H17A . . 109.5 ?
    C16 C17 H17B . . 109.5 ?
    H17A C17 H17B . . 109.5 ?
    C16 C17 H17C . . 109.5 ?
    H17A C17 H17C . . 109.5 ?
    H17B C17 H17C . . 109.5 ?
    N6 C18 H18A . . 109.5 ?
    N6 C18 H18B . . 109.5 ?
    H18A C18 H18B . . 109.5 ?
    N6 C18 H18C . . 109.5 ?
    H18A C18 H18C . . 109.5 ?
    H18B C18 H18C . . 109.5 ?
    C1 N1 C3 . . 108.2(5) ?
    C1 N1 C4 . . 123.8(5) ?
    C3 N1 C4 . . 128.0(5) ?
    C1 N2 C2 . . 108.9(5) ?
    C1 N2 C6 . . 126.3(5) ?
    C2 N2 C6 . . 124.7(5) ?
    C9 N3 C7 . . 109.3(5) ?
    C9 N3 C10 . . 126.9(6) ?
    C7 N3 C10 . . 123.8(6) ?
    C7 N4 C8 . . 108.5(5) ?
    C7 N4 C12 . . 123.2(6) ?
    C8 N4 C12 . . 128.2(6) ?
    C13 N5 C15 . . 107.1(6) ?
    C13 N5 C16 . . 128.4(6) ?
    C15 N5 C16 . . 124.3(6) ?
    C13 N6 C14 . . 108.8(6) ?
    C13 N6 C18 . . 128.1(5) ?
    C14 N6 C18 . . 123.1(6) ?
    Br2 Eu1 Br2 . 3_766 180.0 ?
    Br2 Eu1 Br1 . 3_766 89.496(19) ?
    Br2 Eu1 Br1 3_766 3_766 90.505(18) ?
    Br2 Eu1 Br1 . . 90.505(19) ?
    Br2 Eu1 Br1 3_766 . 89.494(18) ?
    Br1 Eu1 Br1 3_766 . 180.0 ?
    Br2 Eu1 Br3 . 3_766 86.905(18) ?
    Br2 Eu1 Br3 3_766 3_766 93.095(18) ?
    Br1 Eu1 Br3 3_766 3_766 89.872(16) ?
    Br1 Eu1 Br3 . 3_766 90.129(16) ?
    Br2 Eu1 Br3 . . 93.096(18) ?
    Br2 Eu1 Br3 3_766 . 86.904(18) ?
    Br1 Eu1 Br3 3_766 . 90.128(16) ?
    Br1 Eu1 Br3 . . 89.871(16) ?
    Br3 Eu1 Br3 3_766 . 180.0 ?
    Br5 Eu2 Br5 . 3_656 180.0 ?
    Br5 Eu2 Br4 . 3_656 90.431(18) ?
    Br5 Eu2 Br4 3_656 3_656 89.569(18) ?
    Br5 Eu2 Br4 . . 89.568(18) ?
    Br5 Eu2 Br4 3_656 . 90.432(18) ?
    Br4 Eu2 Br4 3_656 . 180.0 ?
    Br5 Eu2 Br6 . 3_656 89.668(18) ?
    Br5 Eu2 Br6 3_656 3_656 90.332(18) ?
    Br4 Eu2 Br6 3_656 3_656 89.105(17) ?
    Br4 Eu2 Br6 . 3_656 90.895(17) ?
    Br5 Eu2 Br6 . . 90.331(18) ?
    Br5 Eu2 Br6 3_656 . 89.668(18) ?
    Br4 Eu2 Br6 3_656 . 90.896(17) ?
    Br4 Eu2 Br6 . . 89.104(17) ?
    Br6 Eu2 Br6 3_656 . 180.0 ?
data_global
_journal_date_recd_electronic     2008-04-30
_journal_date_accepted     2008-06-17
_journal_name_full     'Acta Crystallographica, Section E'
_journal_year     2008
_journal_volume     64
_journal_issue      7
_journal_page_first     m945
_journal_page_last     m945
_journal_paper_category     QM
_journal_coeditor_code     HG2399
_publ_contact_author_name     'Dr Peter Nockemann'
_publ_contact_author_address
;
Laboratory of Coordination Chemistry
Department of Chemistry
Katholieke Universiteit Leuven
Celestijnenlaan 200F bus 2404
B-3001 Leuven (Heverlee)
Belgium
;
_publ_contact_author_email     peter.nockemann@chem.kuleuven.be
_publ_contact_author_fax     '32 16 327383'
_publ_contact_author_phone     '32 16 327992'
_publ_section_title
;
Tris(1-ethyl-3-methylimidazolium) hexabromidoeuropate(III)
;
loop_
    _publ_author_name
    _publ_author_address
    'Pellens, Michael'
;
Laboratory of Coordination Chemistry
Department of Chemistry
Katholieke Universiteit Leuven
Celestijnenlaan 200F bus 2404
B-3001 Leuven
Belgium
;
    'Thijs, Ben'
;
Laboratory of Coordination Chemistry
Department of Chemistry
Katholieke Universiteit Leuven
Celestijnenlaan 200F bus 2404
B-3001 Leuven
Belgium
;
    'Van Hecke, Kristof'
;
Laboratory of Biomolecular Architecture
Department of Chemistry
Katholieke Universiteit Leuven
Celestijnenlaan 200F bus 2404
B-3001 Leuven
Belgium
;
    'Van Meervelt, Luc'
;
Laboratory of Biomolecular Architecture
Department of Chemistry
Katholieke Universiteit Leuven
Celestijnenlaan 200F bus 2404
B-3001 Leuven
Belgium
;
    'Binnemans, Koen'
;
Laboratory of Coordination Chemistry
Department of Chemistry
Katholieke Universiteit Leuven
Celestijnenlaan 200F bus 2404
B-3001 Leuven
Belgium
;
    'Nockemann, Peter'
;
Laboratory of Coordination Chemistry
Department of Chemistry
Katholieke Universiteit Leuven
Celestijnenlaan 200F bus 2404
B-3001 Leuven
Belgium
;
