# Supplementary material for: Tris(1-ethyl-3-methyl­imidazolium) hexa­bromidoeuropate(III)
Source: Acta Crystallogr Sect E Struct Rep Online. 2008 Jun 21;64(Pt 7):m945. doi: 10.1107/S1600536808018382 (PMC2961749; doi:10.1107/S1600536808018382)
Supplement: Supplementary file 2 [file e-64-0m945-Isup2.hkl]

# 
# h,k,l, Fc-squared, Fo-squared, sigma(Fo-squared) and status flag 
# 
data_I
_shelx_title ' LEUVEN-1B in P2(1)/c' 
_shelx_refln_list_code          4 
_shelx_F_calc_maximum      556.66 
_exptl_crystal_F_000      1824.00 
_reflns_d_resolution_high  0.7298 
 
loop_ 
 _symmetry_equiv_pos_as_xyz 
 'x, y, z' 
 '-x, y+1/2, -z+1/2' 
 '-x, -y, -z' 
 'x, -y-1/2, z-1/2' 
 
_cell_length_a    15.7650 
_cell_length_b    12.7290 
_cell_length_c    14.9200 
_cell_angle_alpha  90.000 
_cell_angle_beta   90.360 
_cell_angle_gamma  90.000 
 
_shelx_F_squared_multiplier     1.000 
 
loop_ 
 _refln_index_h 
 _refln_index_k 
 _refln_index_l 
 _refln_F_squared_calc 
 _refln_F_squared_meas 
 _refln_F_squared_sigma 
 _refln_observed_status 
   4   0   0   159446.19   177610.77   2495.47 o 
   5   0   0    31819.28    33164.39    343.25 o 
   6   0   0   307324.63   320719.53   4115.67 o 
   7   0   0       66.90       28.96    174.02 o 
   8   0   0    10647.74    10339.55    288.22 o 
   9   0   0      959.85     1098.46    230.81 o 
  10   0   0    37566.36     -111.87    125.77 o 
  13   0   0    17342.00    16787.89    464.87 o 
  14   0   0    23486.69    23700.88    535.80 o 
  15   0   0    11477.48    11010.03    459.73 o 
  16   0   0    30771.13    31751.79    651.56 o 
  17   0   0      110.56      393.51    401.96 o 
  18   0   0    48995.79    50327.06    837.50 o 
  19   0   0     7766.97     7510.88    529.77 o 
  20   0   0     2816.12     2585.60    626.30 o 
   2   1   0     1266.88     1274.31    106.77 o 
   3   1   0     9170.87     8853.78    189.77 o 
   4   1   0     5583.42     5440.56    164.91 o 
   5   1   0    41665.86    40338.54    358.02 o 
   6   1   0      750.48      696.29    139.37 o 
   7   1   0     5332.28     5034.43    135.18 o 
   8   1   0     2966.66     2323.95    132.24 o 
   9   1   0     5236.16     4945.84    190.28 o 
  10   1   0     2871.07      -15.44     88.90 o 
  12   1   0     1257.39     1159.42    108.95 o 
  13   1   0        8.45      -33.66     87.35 o 
  14   1   0      263.57      145.90     78.23 o 
  15   1   0     1106.73     1327.18    262.87 o 
  16   1   0     1028.22      879.88    276.92 o 
  17   1   0      420.49      597.75    287.81 o 
  18   1   0     2553.23     2715.20    281.13 o 
  19   1   0       56.01      112.08    282.32 o 
  20   1   0     1860.75     1402.35    627.99 o 
   0   2   0    71289.05    79894.51   1010.38 o 
   1   2   0      524.06      628.48     68.90 o 
   2   2   0    28956.65    32498.37    570.87 o 
   3   2   0     1083.75     1368.85    146.92 o 
   4   2   0     9576.24     8832.83    184.81 o 
   5   2   0    17413.84    15624.39    554.20 o 
   6   2   0    41280.22    42136.89    957.15 o 
   7   2   0    10643.48    10295.42    213.73 o 
   8   2   0     1912.08     1070.78    166.09 o 
   9   2   0    22285.51    20388.54   1123.41 o 
  10   2   0      391.36      114.61    117.76 o 
  11   2   0    17183.40    17012.45    438.73 o 
  12   2   0    69534.89    71267.08    763.32 o 
  13   2   0      153.02       93.76    235.17 o 
  14   2   0     8002.48     8065.87    291.19 o 
  15   2   0     4884.79     4698.94    298.24 o 
  16   2   0    18189.16    17401.87    464.93 o 
  17   2   0     2630.60     3019.77    274.40 o 
  18   2   0    24540.26    24828.17    415.41 o 
  19   2   0       22.47       -8.88    284.05 o 
  20   2   0      290.13      462.56    656.05 o 
   1   3   0     3709.42     3723.38     93.32 o 
   2   3   0     2898.72     2675.36     85.80 o 
   3   3   0     4661.20     4561.41    137.50 o 
   4   3   0    15944.65    15882.03    163.86 o 
   5   3   0    11160.46    11333.02    177.03 o 
   6   3   0     2669.87     2659.15    168.02 o 
   7   3   0     8346.24     7263.71    175.84 o 
   8   3   0      211.99      141.74    174.15 o 
   9   3   0     9786.39    10577.09    706.21 o 
  10   3   0     3259.83     3144.77    254.83 o 
  11   3   0      921.45      585.72    188.55 o 
  12   3   0       23.12       24.51    172.22 o 
  13   3   0    11256.01    11581.88    242.08 o 
  14   3   0     4208.24     3528.77    248.70 o 
  15   3   0      916.08      891.92    236.48 o 
  16   3   0       18.29      331.10    250.38 o 
  17   3   0     3127.38     3487.87    291.00 o 
  18   3   0      535.89     1281.29    366.59 o 
  19   3   0        8.09        9.78    383.80 o 
  20   3   0      337.81      599.18    719.21 o 
   0   4   0   162736.09   172231.88   2108.08 o 
   1   4   0    58694.17    58911.26    344.75 o 
   2   4   0     1924.06     2536.72     93.68 o 
   3   4   0    44626.64    43644.20    300.45 o 
   4   4   0     4521.11     5265.70    129.64 o 
   5   4   0    13535.14    13330.97    172.96 o 
   6   4   0    58189.73    60055.48    437.29 o 
   7   4   0    16056.38    15445.31    226.77 o 
   8   4   0     2875.70     3489.21    232.36 o 
   9   4   0    10044.11     9779.14    242.36 o 
  10   4   0     9247.33    10483.90    316.89 o 
  11   4   0     3879.46     3612.72    266.67 o 
  12   4   0    39174.05    39137.29   1673.92 o 
  13   4   0    12213.70    12956.79    382.74 o 
  14   4   0     7492.76     6986.82    570.96 o 
  15   4   0     3192.52     3335.84    329.51 o 
  16   4   0     8601.71     9008.42    349.25 o 
  17   4   0     1010.89      725.38    299.21 o 
  18   4   0    19959.76    20272.43    437.68 o 
  19   4   0     5967.05     6023.06    381.84 o 
   1   5   0    16759.07    17142.08    168.74 o 
   2   5   0    11208.38    11323.23    150.14 o 
   3   5   0     9111.19     9138.27    131.22 o 
   4   5   0    20601.19    19476.50    169.54 o 
   5   5   0    21871.35    20894.15    232.22 o 
   6   5   0    15645.72    15205.16    202.73 o 
   7   5   0    26816.23    25882.34    414.55 o 
   8   5   0        1.74       65.67    114.87 o 
   9   5   0     2341.08     2185.91    219.58 o 
  10   5   0      177.60      134.81    175.56 o 
  11   5   0        0.99      261.05    188.68 o 
  12   5   0       14.58      -59.67    335.86 o 
  13   5   0    22203.30    21336.07   1775.99 o 
  14   5   0      268.48      369.71    353.49 o 
  15   5   0      584.91      554.02    274.11 o 
  16   5   0       38.88     -266.90    346.01 o 
  17   5   0     8018.18     8279.72    363.75 o 
  18   5   0     3908.84     3732.72    361.77 o 
  19   5   0       74.25      152.46    340.80 o 
   0   6   0    94999.37    99263.76    515.44 o 
   1   6   0    10720.07    10280.26    143.12 o 
   2   6   0    31699.97    33493.23    308.65 o 
   3   6   0     3013.59     3059.74    134.12 o 
   4   6   0    14987.87    15593.31    175.64 o 
   5   6   0      825.66      745.59    128.58 o 
   6   6   0    67471.44    67756.87    350.73 o 
   7   6   0     1776.38     1836.64    240.61 o 
   8   6   0    15048.40    17368.46    308.34 o 
   9   6   0     1326.80      974.51    229.35 o 
  10   6   0     6446.94     6793.97    224.45 o 
  11   6   0       97.35      131.70    233.57 o 
  12   6   0    17370.54    16876.22    798.74 o 
  13   6   0     2964.41     2761.96    387.24 o 
  14   6   0      474.86      645.12    358.59 o 
  15   6   0      513.13      495.85    380.39 o 
  16   6   0     1810.34     1550.25    306.65 o 
  17   6   0       36.04      -84.04    324.41 o 
  18   6   0     6276.24     6078.08    393.40 o 
  19   6   0     1401.39     1267.69    421.03 o 
   1   7   0     6966.38     6993.64    141.55 o 
   2   7   0       15.12       63.25    122.82 o 
   3   7   0    19093.96    18471.14    209.23 o 
   4   7   0      130.52      209.34    131.88 o 
   5   7   0    49981.11    47058.93    600.19 o 
   6   7   0      549.32      399.03    149.51 o 
   7   7   0     2921.46     3173.39    242.52 o 
   8   7   0     7697.41     7423.18    271.57 o 
   9   7   0     3266.63     3186.93    242.41 o 
  10   7   0    10694.22    10793.82    299.06 o 
  11   7   0     8122.67     8043.06   1138.70 o 
  12   7   0      558.24     1094.15    346.55 o 
  13   7   0     8786.84     8822.60    464.29 o 
  14   7   0     2052.54     1663.36    384.89 o 
  15   7   0      144.65     -138.21    430.78 o 
  16   7   0      279.55      -32.86    444.90 o 
  17   7   0     2522.37     2362.01    353.06 o 
  18   7   0     7574.78     8383.46    495.19 o 
   0   8   0    10732.07    11859.08    227.87 o 
   1   8   0     8594.94     9020.48    162.38 o 
   2   8   0     7359.06     8465.59    161.46 o 
   3   8   0     3525.18     3240.87    197.20 o 
   4   8   0    22702.21    23442.09    398.28 o 
   5   8   0      538.13      384.22    156.90 o 
   6   8   0    54849.39    55471.98    831.64 o 
   7   8   0     1792.23     1683.54    211.19 o 
   8   8   0    47061.48    48651.22    448.27 o 
   9   8   0     2280.96     2342.44    246.12 o 
  10   8   0    45221.41    46271.62    543.94 o 
  11   8   0    12218.01    11909.30    432.94 o 
  12   8   0    38762.26    38911.34   1540.75 o 
  13   8   0    17643.66    18935.68    544.64 o 
  14   8   0    17368.16    17024.50    836.52 o 
  15   8   0    11592.57    12767.06    540.92 o 
  16   8   0    16877.07    18026.01    615.15 o 
  17   8   0     8919.80     8762.42    572.91 o 
  18   8   0    15912.28    15864.79    560.67 o 
   1   9   0    11916.35    11588.52    207.41 o 
   2   9   0      263.65      350.03    148.14 o 
   3   9   0      145.51       64.16    202.91 o 
   4   9   0     2577.27     2493.95    190.89 o 
   5   9   0     3499.25     3393.07    192.65 o 
   6   9   0     8301.88     8542.49    269.47 o 
   7   9   0    25838.79    26157.66    380.33 o 
   8   9   0      216.68      250.31    235.15 o 
   9   9   0     2025.82     1932.78    348.98 o 
  10   9   0      343.77       97.96    352.37 o 
  11   9   0     1501.59     1863.07    371.72 o 
  12   9   0      433.25      403.69    383.86 o 
  13   9   0    10325.94    10824.82    477.59 o 
  14   9   0     1501.32     1589.07    460.54 o 
  15   9   0       20.45      741.45    632.46 o 
  16   9   0      121.77      239.74    625.44 o 
  17   9   0     1767.39     1366.13    686.00 o 
  18   9   0      196.64      143.93    588.41 o 
   0  10   0    26309.43    27882.53    864.12 o 
   1  10   0     3681.96     4835.13    221.99 o 
   2  10   0    39545.43    41054.70    770.33 o 
   3  10   0        8.28       59.86    182.56 o 
   4  10   0    60301.86    60678.15   1054.14 o 
   5  10   0     1207.63     1041.53    201.58 o 
   6  10   0    42261.45    44272.79    603.90 o 
   7  10   0     7254.22     7910.25    291.49 o 
   8  10   0    48173.68    50016.25    626.34 o 
   9  10   0     4288.59     4587.33    385.06 o 
  10  10   0    26700.68    28050.50    554.47 o 
  11  10   0     2686.85     3663.55    417.72 o 
  12  10   0    11760.00    13192.12    523.70 o 
  13  10   0      114.16     -104.95    427.43 o 
  14  10   0     8698.26     8944.63    507.29 o 
  15  10   0        0.21      -60.68    484.19 o 
  16  10   0     7522.36     7528.05    740.90 o 
   1  11   0     9238.19     9955.02    230.04 o 
   2  11   0        6.36      143.82    189.25 o 
   3  11   0        2.84      -90.31    253.84 o 
   4  11   0      314.58      302.47    255.67 o 
   5  11   0     4308.82     3876.30    286.77 o 
   6  11   0       37.97       67.39    274.22 o 
   7  11   0     6888.45     6692.55    291.87 o 
   8  11   0      150.49      178.84    348.86 o 
   9  11   0     3346.29     3720.12    611.82 o 
  10  11   0       70.15       -6.83    388.91 o 
  11  11   0     5006.42     5074.58    680.96 o 
  12  11   0     4123.40     4217.09    443.98 o 
  13  11   0     1081.57     1241.82    450.45 o 
  14  11   0      111.16      184.19    479.52 o 
  15  11   0      676.69      647.85    649.56 o 
  16  11   0        9.96     -132.37    669.77 o 
   0  12   0     2393.72     2706.49    439.63 o 
   1  12   0     6499.16     6233.71    342.24 o 
   2  12   0     3998.11     4177.55    334.83 o 
   3  12   0     2201.70     2379.04    433.10 o 
   4  12   0     2787.62     2985.29    422.16 o 
   5  12   0      888.90     1162.72    406.23 o 
   6  12   0       12.26      -96.62    392.00 o 
   7  12   0       89.63       12.44    313.37 o 
   8  12   0     2509.72     2518.10    295.89 o 
   9  12   0     2916.77     3298.58    430.40 o 
  10  12   0     1224.63     1183.07    404.26 o 
  11  12   0      151.85        8.04    514.02 o 
  12  12   0      928.48      582.44    670.04 o 
  13  12   0      119.11      144.17    605.72 o 
  14  12   0      378.36      -31.81    629.49 o 
   1  13   0     2684.86     2781.14    334.12 o 
   2  13   0     1031.98     1242.33    367.25 o 
   3  13   0       26.80       88.10    319.37 o 
   4  13   0     9924.86     9414.88    535.40 o 
   5  13   0     2611.20     2713.03    446.50 o 
   6  13   0     2068.04     2281.45    447.05 o 
   7  13   0     1260.51     1300.07    456.12 o 
   8  13   0     2185.70     2156.72    350.53 o 
   9  13   0     2319.93     2562.75    537.52 o 
  10  13   0      405.40      360.53    435.46 o 
  11  13   0     4559.93     5093.35    470.91 o 
   0  14   0      917.29      502.62    480.54 o 
   1  14   0     5625.67     5658.72    389.42 o 
   2  14   0    12927.25    12174.16    438.35 o 
   3  14   0    11415.27    12374.96   1257.76 o 
   4  14   0    17630.87    17501.24    490.72 o 
   5  14   0     3435.02     3680.49    523.05 o 
   6  14   0     3629.39     3131.91    518.58 o 
   7  14   0     3360.44     3334.66    532.22 o 
   8  14   0    21444.11    20864.83    733.94 o 
   1  15   0     2887.68     2568.10    387.86 o 
   2  15   0       71.39      167.31    372.83 o 
   3  15   0     1322.82      848.40    376.04 o 
   4  15   0        5.49      237.16    373.17 o 
   5  15   0     1203.07     1053.23    398.26 o 
   6  15   0     2004.66     1469.55    529.46 o 
   0  16   0     5177.86     5070.77    606.64 o 
   1  16   0     8486.09     8512.04    464.09 o 
   2  16   0    22913.70    22403.79    562.42 o 
   3  16   0     6488.92     7196.19    452.32 o 
   4  16   0    20592.49    18834.29    818.10 o 
   5  16   0     6740.92     6389.52    721.77 o 
   6  16   0     2250.04     1127.65    669.32 o 
   1  17   0       34.23       41.62    420.29 o 
   2  17   0       92.48      -92.31    628.92 o 
   3  17   0      141.03      -62.93    638.30 o 
 -21   1   1      926.77      533.18    641.49 o 
 -20   1   1        9.46      478.46    653.82 o 
 -19   1   1    11817.37    11657.71    701.81 o 
 -18   1   1      569.82      633.81    260.46 o 
 -17   1   1    19744.95    19808.92    349.02 o 
 -16   1   1     1979.36     1947.38    231.21 o 
 -15   1   1     6055.37     5948.37    243.14 o 
 -14   1   1    12307.55    12372.70    262.39 o 
 -13   1   1    80180.58    83808.66    433.96 o 
 -12   1   1     7403.86     8011.27    171.12 o 
 -11   1   1    71501.60      -28.09     82.65 o 
 -10   1   1      831.53     1036.90    118.99 o 
  -9   1   1     5487.98     6178.67    170.71 o 
  -8   1   1     1177.47     1151.47     76.01 o 
  -7   1   1    90684.97    98672.38    626.97 o 
  -6   1   1    22070.85    21970.47    144.26 o 
  -5   1   1    74727.00    78096.73    463.19 o 
  -4   1   1    30393.13    29997.40    468.92 o 
  -3   1   1     5152.21     6272.47    170.43 o 
  -2   1   1     1056.23     1026.02     93.27 o 
   2   1   1      632.34      638.61    140.23 o 
   3   1   1    76769.02    83398.39   1844.77 o 
   4   1   1     4914.17     4930.05    232.99 o 
   5   1   1   295335.50   305700.72   4214.78 o 
   6   1   1       52.03      111.43    115.17 o 
   7   1   1    85394.90    87375.32    818.33 o 
   8   1   1    12065.25    11692.06    193.58 o 
   9   1   1       70.89        4.17     91.36 o 
  12   1   1      918.19     1141.77    296.74 o 
  13   1   1    16987.79    17067.43    351.80 o 
  14   1   1     1990.94     1980.32     94.37 o 
  15   1   1     1995.56     1924.33    277.31 o 
  16   1   1      292.89      500.46    281.38 o 
  17   1   1    50116.12    52976.38    606.54 o 
  18   1   1     4517.90     4240.51    350.17 o 
  19   1   1    16062.83    15156.52    389.25 o 
  20   1   1     1025.46     1039.74    618.73 o 
 -20   2   1     2944.22     2569.24    720.81 o 
 -19   2   1     5729.76     6544.45    711.19 o 
 -18   2   1     1087.95     1097.43    266.85 o 
 -17   2   1    10364.06    10388.23    301.71 o 
 -16   2   1        5.60      118.03    284.61 o 
 -15   2   1     3193.11     3120.51    238.55 o 
 -14   2   1     4994.41     5020.61    234.89 o 
 -13   2   1     8824.73     8711.61    309.91 o 
 -12   2   1     3760.37     3670.81    472.61 o 
 -11   2   1      140.73        6.55    113.49 o 
 -10   2   1      705.88      467.69    205.61 o 
  -9   2   1      747.48      631.47    158.08 o 
  -8   2   1    15820.92    14018.68    227.70 o 
  -7   2   1     1385.08     1675.57    145.70 o 
  -6   2   1     3118.15     3263.66    152.86 o 
  -5   2   1      466.19      431.60    195.23 o 
  -4   2   1     9527.83     9501.52    185.81 o 
  -3   2   1     9730.37     9424.34    145.14 o 
  -2   2   1     1022.28     1045.97     58.90 o 
  -1   2   1      218.04      446.03     63.10 o 
   0   2   1        9.59      199.41     72.39 o 
   1   2   1      173.26      298.34     96.38 o 
   2   2   1     3493.38     3604.95    114.57 o 
   3   2   1     5449.75     4935.10     95.67 o 
   4   2   1    52734.71    51190.32    473.47 o 
   5   2   1     3365.97     3376.49    143.03 o 
   6   2   1    33644.61    31363.41    730.26 o 
   7   2   1     2950.24     2566.62    179.76 o 
   8   2   1    34860.05    32060.83   1488.97 o 
   9   2   1    12605.91    13182.43    388.54 o 
  10   2   1    47515.23    47838.11    637.56 o 
  11   2   1    10217.19     8468.52    272.74 o 
  12   2   1     3252.63     3282.38    253.70 o 
  13   2   1    12962.96    13394.07    337.35 o 
  14   2   1     1999.10     1969.00    274.90 o 
  15   2   1     7365.92     7361.82    331.76 o 
  16   2   1     5666.25     5489.86    288.43 o 
  17   2   1       55.18       57.48    267.03 o 
  18   2   1      869.30      987.28    287.06 o 
  19   2   1        0.69       18.12    360.99 o 
  20   2   1      814.84      336.72    677.89 o 
 -20   3   1      253.44       85.58    700.52 o 
 -19   3   1     4211.82     3734.45    515.65 o 
 -18   3   1      882.91      782.16    311.95 o 
 -17   3   1    12763.95    12642.30    410.73 o 
 -16   3   1     5811.90     5668.85    341.44 o 
 -15   3   1     1021.73     1070.42    300.59 o 
 -14   3   1      401.69      349.50    212.26 o 
 -13   3   1    42108.98    42446.83    659.20 o 
 -12   3   1     3121.33     3028.18    211.59 o 
 -11   3   1    58760.07    60780.39   2120.71 o 
 -10   3   1     7841.91     7301.80    267.19 o 
  -9   3   1        5.25      101.37    192.68 o 
  -8   3   1     3090.59     3377.63    207.49 o 
  -7   3   1    37258.35    36410.11    546.21 o 
  -6   3   1    15269.00    15028.38    693.07 o 
  -5   3   1    17742.98    19329.36    198.65 o 
  -4   3   1    25718.45    24116.77    242.91 o 
  -3   3   1    23369.29    20703.22    170.15 o 
  -2   3   1    16336.39    15455.82    157.01 o 
  -1   3   1    42127.75    47812.20    640.56 o 
   0   3   1      957.72     1331.98     78.94 o 
   1   3   1     7343.49     8172.56     95.01 o 
   2   3   1    15038.50    15147.70    128.21 o 
   3   3   1    41418.52    37394.71    245.35 o 
   4   3   1    28192.94    26989.15    239.06 o 
   5   3   1    43958.13    45066.75    233.01 o 
   6   3   1     3636.90     3308.12    154.63 o 
   7   3   1     1998.48     2578.13    163.49 o 
   8   3   1      702.23      -11.04     99.92 o 
   9   3   1     6545.61     5014.84    334.78 o 
  10   3   1    13195.67    13123.17    491.09 o 
  11   3   1    26102.26    25304.59    466.44 o 
  12   3   1     3409.49     3598.68    199.50 o 
  13   3   1    11346.71    11354.55    291.32 o 
  14   3   1       42.64      212.46    231.23 o 
  15   3   1     1861.51     1864.84    257.46 o 
  16   3   1     2411.08     2622.26    278.00 o 
  17   3   1    41201.70    42138.87    500.41 o 
  18   3   1       40.25      311.54    291.40 o 
  19   3   1    11354.31    12467.34    392.96 o 
 -19   4   1       17.45      -64.78    646.63 o 
 -18   4   1     2760.19     2798.33    313.99 o 
 -17   4   1      828.69     1048.57    303.07 o 
 -16   4   1    10502.94    11092.54    341.55 o 
 -15   4   1     1704.41     1864.59    281.47 o 
 -14   4   1      296.85      153.76    248.44 o 
 -13   4   1      124.01       63.99    196.80 o 
 -12   4   1      805.43      887.20    197.50 o 
 -11   4   1       13.46      139.02    168.41 o 
 -10   4   1      443.72      197.22    202.03 o 
  -9   4   1     8812.47     7965.39    235.61 o 
  -8   4   1    54872.70    54214.12    468.00 o 
  -7   4   1     8575.21     7750.06    364.00 o 
  -6   4   1     4361.69     4491.76    138.62 o 
  -5   4   1    13751.42    13045.56    166.38 o 
  -4   4   1     1393.64     1445.86     99.12 o 
  -3   4   1    15265.93    14923.76    177.30 o 
  -2   4   1    21638.84    22513.65    242.22 o 
  -1   4   1    54058.71    53078.72    288.52 o 
   0   4   1    20913.27    22183.88    262.60 o 
   1   4   1    20669.17    20388.89    146.88 o 
   2   4   1    21900.01    20132.71    141.28 o 
   3   4   1      444.05      375.77    104.66 o 
   4   4   1    19821.99    18337.02    265.91 o 
   5   4   1     8794.37     8623.36    159.91 o 
   6   4   1     1856.43     1757.17    113.60 o 
   7   4   1    11639.29    11552.86    266.67 o 
   8   4   1     9794.46     9133.51    364.21 o 
   9   4   1     1559.38     1813.47    317.81 o 
  10   4   1        0.04      -34.68    188.97 o 
  11   4   1      343.15      209.20    178.51 o 
  12   4   1    17076.98    17293.00    412.62 o 
  13   4   1     5376.90     5263.65    375.07 o 
  14   4   1    25550.81    24933.01    392.50 o 
  15   4   1     2621.07     2759.89    349.02 o 
  16   4   1        9.13      392.04    345.31 o 
  17   4   1      133.83      702.36    348.64 o 
  18   4   1     1248.20     1267.99    385.55 o 
  19   4   1       89.57      326.67    345.46 o 
 -19   5   1    13640.37    13914.69    584.90 o 
 -18   5   1     2112.24     2397.38    353.93 o 
 -17   5   1    14444.90    14475.09    389.59 o 
 -16   5   1     1775.70     1853.88    301.90 o 
 -15   5   1     3842.28     3998.59    308.72 o 
 -14   5   1    25706.77    26640.96    572.22 o 
 -13   5   1    13032.23    12966.56    451.40 o 
 -12   5   1    14627.74    13910.95    346.52 o 
 -11   5   1    15861.97    17127.69    305.67 o 
 -10   5   1    18918.22    19533.50    328.76 o 
  -9   5   1     1909.48     2371.03    210.17 o 
  -8   5   1    47014.91    45766.74    441.93 o 
  -7   5   1    51176.34    52253.07    357.91 o 
  -6   5   1     7005.27     6469.36    158.95 o 
  -5   5   1    71348.63    73778.30    360.36 o 
  -4   5   1    19077.09    17675.15    195.86 o 
  -3   5   1    35891.91    38396.13    243.23 o 
  -2   5   1     4439.58     4285.52    128.42 o 
  -1   5   1   139041.53   146688.19    593.93 o 
   0   5   1     8701.15     8687.55    127.76 o 
   1   5   1   127655.99   134218.66    907.53 o 
   2   5   1      506.62      530.94     89.57 o 
   3   5   1    36148.22    38127.76    205.38 o 
   4   5   1     1348.09     1506.70    122.41 o 
   5   5   1   151857.83   155546.84    607.26 o 
   6   5   1     4310.37     4150.86    234.05 o 
   7   5   1    74986.70    75219.95   1259.40 o 
   8   5   1     2477.41     2732.13    244.27 o 
   9   5   1    10815.16    11177.18    228.27 o 
  10   5   1     1189.78     1122.24    190.60 o 
  11   5   1    66193.66    67557.42   1351.33 o 
  12   5   1    10382.42    10981.86    414.44 o 
  13   5   1    15155.56    15649.00    467.88 o 
  14   5   1     6576.90     6627.23    311.90 o 
  15   5   1     1278.08     1427.76    287.75 o 
  16   5   1     2263.10     2566.38    325.16 o 
  17   5   1    13879.69    14457.88    408.72 o 
  18   5   1     5607.44     6306.01    384.10 o 
  19   5   1     4945.73     4731.12    463.22 o 
 -19   6   1     1339.10      686.16    719.88 o 
 -18   6   1     1248.31     1102.80    347.37 o 
 -17   6   1     3687.04     3534.95    511.52 o 
 -16   6   1    12330.55    13079.52    390.87 o 
 -15   6   1      727.17      642.86    600.04 o 
 -14   6   1      293.88      156.47    398.54 o 
 -13   6   1       53.86      -62.16    375.42 o 
 -12   6   1     3632.01     3425.64    265.37 o 
 -11   6   1     2382.08     2636.48    207.08 o 
 -10   6   1     2953.20     2562.65    252.75 o 
  -9   6   1    41065.66    40949.92    588.89 o 
  -8   6   1     4505.69     4719.23    237.52 o 
  -7   6   1    20435.70    20019.31    239.97 o 
  -6   6   1     9463.88     9324.32    208.23 o 
  -5   6   1     6623.83     6347.42    138.52 o 
  -4   6   1    58807.25    56991.44    476.81 o 
  -3   6   1    13228.64    13541.02    245.66 o 
  -2   6   1      674.60      691.21    123.27 o 
  -1   6   1     4714.72     4782.65    119.67 o 
   0   6   1    29812.16    28313.73    341.91 o 
   1   6   1     5940.56     5708.35    138.22 o 
   2   6   1    33993.03    33020.11    398.78 o 
   3   6   1    11808.80    10958.24    147.60 o 
   4   6   1    18684.01    18502.59    201.97 o 
   5   6   1    28243.59    27176.67    263.11 o 
   6   6   1     1224.64     1275.41    174.45 o 
   7   6   1    17765.53    16671.86    333.81 o 
   8   6   1      564.74      548.77     98.96 o 
   9   6   1    12289.41    12201.92    244.97 o 
  10   6   1    18746.64    18710.07    334.54 o 
  11   6   1     1252.84     1106.20    458.99 o 
  12   6   1     5162.08     4574.79    381.77 o 
  13   6   1       12.26       41.04    334.67 o 
  14   6   1     4392.73     4699.19    417.43 o 
  15   6   1       96.86       28.95    294.08 o 
  16   6   1     1772.88     1831.16    315.86 o 
  17   6   1     6109.74     5894.44    372.76 o 
  18   6   1      382.47      692.90    348.02 o 
  19   6   1     2485.11     2687.64    447.89 o 
 -18   7   1      480.87      164.82    350.31 o 
 -17   7   1     9634.83     9607.07    393.10 o 
 -16   7   1     5328.93     5081.80    471.07 o 
 -15   7   1     1231.60     1247.67    417.37 o 
 -14   7   1     5230.27     5301.75    449.49 o 
 -13   7   1     3020.40     3749.70    432.37 o 
 -12   7   1     5748.05     6093.22    430.87 o 
 -11   7   1     5214.51     5208.85    267.93 o 
 -10   7   1    10876.74    10838.13    299.40 o 
  -9   7   1     2847.15     2756.34    256.39 o 
  -8   7   1     3192.70     3336.01    247.65 o 
  -7   7   1    22622.10    23280.46    339.37 o 
  -6   7   1     5555.92     5149.35    283.65 o 
  -5   7   1    38240.08    40134.77    281.46 o 
  -4   7   1    12544.33    12245.25    200.88 o 
  -3   7   1    12651.81    13864.04    286.72 o 
  -2   7   1     1981.19     1921.37    124.97 o 
  -1   7   1    17936.64    19815.52    184.35 o 
   0   7   1    27343.53    27730.36    213.19 o 
   1   7   1     6273.22     7689.54    237.31 o 
   2   7   1    20069.15    19043.69    212.28 o 
   3   7   1      526.70     1018.57    117.87 o 
   4   7   1    21106.86    20957.89    203.46 o 
   5   7   1    17078.63    18125.20    240.74 o 
   6   7   1     9174.46     8866.09    215.51 o 
   7   7   1    15816.30    16363.85    257.25 o 
   8   7   1     3088.77     2985.60    229.42 o 
   9   7   1    13544.36    13280.19    404.96 o 
  10   7   1     1660.91     1782.43    343.06 o 
  11   7   1    24205.94    24062.92   1016.79 o 
  12   7   1     1648.02     1114.34    366.58 o 
  13   7   1    13804.48    13690.07    717.08 o 
  14   7   1     2744.59     3096.10    414.37 o 
  15   7   1     2562.03     2294.35    439.45 o 
  16   7   1     3397.22     3422.38    353.71 o 
  17   7   1     6557.08     5946.04    383.79 o 
  18   7   1     2386.55     1903.95    441.18 o 
  19   7   1     3215.00     2589.75    460.69 o 
 -17   8   1     2763.99     2691.36    520.65 o 
 -16   8   1     3026.74     3719.81    516.30 o 
 -15   8   1      904.73      722.02    460.86 o 
 -14   8   1     3768.31     3653.46    439.31 o 
 -13   8   1     1023.77     1284.55    426.01 o 
 -12   8   1      516.20      476.80    446.98 o 
 -11   8   1      322.86      383.06    253.64 o 
 -10   8   1     7753.23     7886.12    288.57 o 
  -9   8   1    13310.67    13661.24    437.48 o 
  -8   8   1    12814.56    12276.04    935.45 o 
  -7   8   1      701.89      175.87    293.26 o 
  -6   8   1     3003.66     3044.81    213.46 o 
  -5   8   1      143.09       28.75    161.10 o 
  -4   8   1    31268.63    31059.29    529.11 o 
  -3   8   1      763.97      691.53    145.07 o 
  -2   8   1    10323.85    10501.94    167.64 o 
  -1   8   1     4178.92     4200.69    141.09 o 
   0   8   1    22766.50    23295.28    217.88 o 
   1   8   1     1110.72     1200.82    127.69 o 
   2   8   1    18035.06    17425.77    270.66 o 
   3   8   1       19.34       63.14    125.18 o 
   4   8   1    17285.82    17022.74    281.04 o 
   5   8   1      640.69      702.13    189.05 o 
   6   8   1     2255.50     2096.18    178.59 o 
   7   8   1      222.45      205.82    176.00 o 
   8   8   1     2907.69     2759.04    235.77 o 
   9   8   1      786.32      833.91    151.97 o 
  10   8   1     3463.31     2765.95    215.22 o 
  11   8   1      935.24      682.64    591.46 o 
  12   8   1     7424.69     7708.82    664.67 o 
  13   8   1     2001.56     2055.83    396.92 o 
  14   8   1     9721.75     9756.16    490.89 o 
  15   8   1     3404.27     3161.10    471.54 o 
  16   8   1     1244.06      831.89    474.83 o 
  17   8   1        5.00      301.68    493.08 o 
  18   8   1     2931.88     2644.65    450.22 o 
  19   8   1       16.61       39.71    616.31 o 
 -17   9   1    21188.08    22226.54    934.21 o 
 -16   9   1        1.11      -44.40    496.35 o 
 -15   9   1    19830.11    20603.21    613.28 o 
 -14   9   1     1483.24     1185.65    451.96 o 
 -13   9   1    19437.56    20774.10    886.29 o 
 -12   9   1     5239.80     6112.50    426.32 o 
 -11   9   1    35939.30    37831.41    636.62 o 
 -10   9   1     1527.13     1773.25    270.57 o 
  -9   9   1    52895.77    55110.41    572.71 o 
  -8   9   1      128.44      115.89    234.18 o 
  -7   9   1    77755.29    80112.81   1119.54 o 
  -6   9   1     1447.22     1263.72    190.35 o 
  -5   9   1    92901.20    94766.28    575.11 o 
  -4   9   1     8927.06     9089.72    238.59 o 
  -3   9   1    61068.79    63759.36    542.18 o 
  -2   9   1     2626.78     2855.16    159.10 o 
  -1   9   1    51830.13    54718.64    688.20 o 
   0   9   1      872.20     1001.68    135.28 o 
   1   9   1    15776.92    17115.11    226.40 o 
   2   9   1     1067.05     1141.89    166.07 o 
   3   9   1    15998.81    17431.20    260.49 o 
   4   9   1      631.78      522.15    160.04 o 
   5   9   1    21188.25    21513.96    324.10 o 
   6   9   1      674.27      756.41    181.67 o 
   7   9   1    36130.46    37058.76    607.53 o 
   8   9   1     4350.02     4303.21    350.58 o 
   9   9   1    54215.00    56167.77    667.81 o 
  10   9   1     4016.63     4234.04    360.72 o 
  11   9   1    50876.85    53206.46    685.73 o 
  12   9   1      411.97      295.99    380.85 o 
  13   9   1    26678.89    28749.98    602.20 o 
  14   9   1       41.00      171.37    433.34 o 
  15   9   1    17661.24    17825.77    585.90 o 
  16   9   1     1773.71     1659.45    463.97 o 
  17   9   1     9495.90     8991.10    773.42 o 
  18   9   1     1240.26     1226.99    482.67 o 
 -17  10   1      127.98       12.53    711.02 o 
 -16  10   1     2176.15     2640.74    694.93 o 
 -15  10   1     1908.62     1583.60    503.11 o 
 -14  10   1     4188.34     5206.39    477.79 o 
 -13  10   1     3890.01     4784.09    480.47 o 
 -12  10   1      222.67      294.45    423.92 o 
 -11  10   1     3084.17     3170.84    417.89 o 
 -10  10   1        5.79       98.97    373.06 o 
  -9  10   1      576.75      934.15    362.84 o 
  -8  10   1    30442.25    31268.28    636.58 o 
  -7  10   1    13309.67    13677.97    316.61 o 
  -6  10   1     5776.52     5944.96    265.61 o 
  -5  10   1    12864.87    13237.07    280.91 o 
  -4  10   1     2704.15     2865.76    213.49 o 
  -3  10   1     8556.17     8497.27    327.61 o 
  -2  10   1    57536.53    58729.36    483.79 o 
  -1  10   1    10870.55    11286.48    264.88 o 
   0  10   1    12065.74    12260.76    220.21 o 
   1  10   1     5077.34     5503.34    210.36 o 
   2  10   1       11.62      232.46    178.53 o 
   3  10   1     2292.58     2042.17    198.57 o 
   4  10   1    32675.31    32393.60    420.95 o 
   5  10   1      449.86      521.30    214.34 o 
   6  10   1       39.93       36.49    226.59 o 
   7  10   1      915.65      862.05    244.55 o 
   8  10   1     4691.17     4428.15    273.78 o 
   9  10   1      394.13      494.65    354.34 o 
  10  10   1    14098.00    15161.30    565.17 o 
  11  10   1     2397.06     2726.42    403.45 o 
  12  10   1     1586.04     2025.56    510.83 o 
  13  10   1      211.61      301.86    414.30 o 
  14  10   1      335.16      186.99    437.49 o 
  15  10   1       86.32      205.88    470.05 o 
  16  10   1     8375.31     7974.19    719.77 o 
  17  10   1      917.24     1223.11    680.67 o 
 -16  11   1      268.53     -230.37    685.15 o 
 -15  11   1     1604.43     1422.72    678.77 o 
 -14  11   1      151.34      -89.11    476.13 o 
 -13  11   1      427.77      611.13    437.19 o 
 -12  11   1       81.88     -123.43    400.84 o 
 -11  11   1       56.29      319.00    418.47 o 
 -10  11   1      283.11      172.76    405.28 o 
  -9  11   1     4715.30     4914.19    421.06 o 
  -8  11   1     1001.69      519.52    367.10 o 
  -7  11   1     3522.15     3595.70    309.81 o 
  -6  11   1      597.68      483.34    260.32 o 
  -5  11   1     9971.86    10339.98    349.99 o 
  -4  11   1      779.38      821.26    237.10 o 
  -3  11   1    24947.77    25323.33   1202.85 o 
  -2  11   1      250.80      420.36    178.77 o 
  -1  11   1    10835.85    11390.89    236.52 o 
   0  11   1     8196.54     8410.61    220.67 o 
   1  11   1     5875.12     6996.05    274.34 o 
   2  11   1    10688.78    10599.59    312.76 o 
   3  11   1    14440.17    14456.48    338.46 o 
   4  11   1    11169.37    11466.86    329.85 o 
   5  11   1     9424.48     9114.84    493.91 o 
   6  11   1     5932.66     5789.54    278.75 o 
   7  11   1    13141.03    13340.54    340.45 o 
   8  11   1       69.49      -17.82    266.14 o 
   9  11   1    26675.20    28743.49    827.17 o 
  10  11   1      968.60      631.18    391.12 o 
  11  11   1     4822.93     4122.44    435.66 o 
  12  11   1      820.45     1068.08    440.05 o 
  13  11   1     2059.88     1729.86    460.96 o 
  14  11   1      588.72      856.43    473.61 o 
  15  11   1     1732.10     1717.67    634.34 o 
  16  11   1      362.92      802.74    653.90 o 
 -15  12   1      692.74      138.79    685.79 o 
 -14  12   1     3267.27     3149.65    702.39 o 
 -13  12   1      325.30     -287.71    620.81 o 
 -12  12   1       13.49      438.98    459.69 o 
 -11  12   1     1144.41     1070.80    458.87 o 
 -10  12   1     3981.36     4117.56    441.52 o 
  -9  12   1      175.50      225.23    425.31 o 
  -8  12   1        3.95     -138.92    320.92 o 
  -7  12   1       23.43      109.26    298.24 o 
  -6  12   1     2574.04     2586.57    309.47 o 
  -5  12   1      107.70      361.47    388.99 o 
  -4  12   1     6194.61     6040.49    442.01 o 
  -3  12   1     6305.03     6350.34    336.45 o 
  -2  12   1     2690.16     2563.34    318.06 o 
  -1  12   1     1968.86     2020.43    229.72 o 
   0  12   1       16.17      151.89    221.45 o 
   1  12   1      142.82      153.01    213.99 o 
   2  12   1     3949.27     3930.86    243.45 o 
   3  12   1      296.26      203.17    415.95 o 
   4  12   1     5547.75     5186.29    470.48 o 
   5  12   1     2935.78     2872.18    449.40 o 
   6  12   1       83.83      235.50    424.17 o 
   7  12   1     5038.73     5155.27    300.80 o 
   8  12   1      521.38      449.23    275.94 o 
   9  12   1     4552.08     4838.19    404.61 o 
  10  12   1     8912.01    10020.58    485.54 o 
  11  12   1     1970.06     2253.92    429.74 o 
  12  12   1     1515.09     1510.48    441.00 o 
  13  12   1      574.53      718.04    591.42 o 
 -13  13   1     2398.23     2199.00    689.30 o 
 -12  13   1      776.93      149.62    612.77 o 
 -11  13   1     4591.72     4100.75    507.70 o 
 -10  13   1      286.99      381.78    553.83 o 
  -9  13   1    19646.16    19605.20    744.33 o 
  -8  13   1      745.75      499.86    322.86 o 
  -7  13   1     7028.74     6517.02    506.28 o 
  -6  13   1      528.36      694.58    412.82 o 
  -5  13   1     8975.12     8730.85    493.91 o 
  -4  13   1     3910.79     3949.81    356.34 o 
  -3  13   1    20986.97    20998.21    681.44 o 
  -2  13   1      929.38     1058.31    314.42 o 
  -1  13   1        0.19       24.66    315.02 o 
   0  13   1     1347.94     1592.28    333.00 o 
   1  13   1     1290.35     1171.69    320.89 o 
   2  13   1     4725.04     5066.83    363.59 o 
   3  13   1     6845.38     6987.48    529.07 o 
   4  13   1      854.31      491.17    445.18 o 
   5  13   1       41.53      302.27    441.41 o 
   6  13   1      200.89      398.10    458.98 o 
   7  13   1     4694.43     4086.70    523.66 o 
   8  13   1     2501.78     2031.79    346.32 o 
   9  13   1    14435.88    14715.79    965.92 o 
  10  13   1     1775.52     1396.07    728.75 o 
  11  13   1     4002.10     3429.82    828.01 o 
  -9  14   1      421.99      -61.96    585.84 o 
  -6  14   1     1467.31     1388.14    452.36 o 
  -5  14   1      581.95      641.23    348.17 o 
  -4  14   1     2401.44     2543.97    363.62 o 
  -3  14   1     1962.26     2145.74    357.34 o 
  -2  14   1     2012.84     1903.57    354.50 o 
  -1  14   1     3710.42     3690.54    361.56 o 
   0  14   1      676.70      711.38    344.09 o 
   1  14   1     4235.90     4712.92    380.26 o 
   2  14   1     5190.72     5008.95    386.63 o 
   3  14   1     1457.31     1348.05    355.20 o 
   4  14   1      618.38     -127.57    475.16 o 
   5  14   1        0.48        4.01    487.39 o 
   6  14   1     6349.96     5991.83    562.98 o 
   7  14   1      135.28      236.05    483.44 o 
   8  14   1     7248.37     6999.17    616.16 o 
  -6  15   1        8.55       27.58    561.95 o 
  -5  15   1     9700.35     8927.43    710.77 o 
  -4  15   1      201.59      100.61    353.94 o 
  -3  15   1    32328.21    32865.44    598.15 o 
  -2  15   1      443.32      266.21    367.49 o 
  -1  15   1     5957.26     5340.17    400.31 o 
   0  15   1      309.05      291.41    369.04 o 
   1  15   1    10247.55     9530.43    659.41 o 
   2  15   1      297.88      226.73    373.74 o 
   3  15   1    25529.07    25022.52    562.64 o 
   4  15   1      417.72      396.23    380.36 o 
   5  15   1     3288.62     2533.11    403.86 o 
   6  15   1        0.89     -264.44    525.67 o 
   7  15   1    10541.99     9645.47    663.47 o 
  -5  16   1      203.90      525.41    609.11 o 
  -4  16   1       39.23      323.44    633.63 o 
  -3  16   1      338.75      198.16    589.51 o 
  -2  16   1     3182.32     3474.98    772.90 o 
  -1  16   1       49.74       10.13    393.15 o 
   0  16   1      386.44      423.10    396.61 o 
   1  16   1     1276.51      909.96    401.18 o 
   2  16   1       35.51      210.43    397.58 o 
   3  16   1      455.00      494.33    401.40 o 
   4  16   1       13.02      303.84    406.48 o 
   5  16   1       69.46      -24.27    418.40 o 
   6  16   1     2132.18     2736.76    651.66 o 
  -2  17   1     6334.63     6440.96    727.75 o 
  -1  17   1     5462.27     3882.96    672.42 o 
   0  17   1     5734.51     5027.19    688.58 o 
   1  17   1    10019.05     9291.65    582.53 o 
   2  17   1     2490.40     2293.80    445.42 o 
   3  17   1    23097.18    21155.99    859.36 o 
   4  17   1     3608.95     4202.54    684.81 o 
 -21   0   2      296.29      594.00    668.71 o 
 -20   0   2    11034.08     9934.88    749.57 o 
 -19   0   2     1383.87     1668.53    590.98 o 
 -18   0   2    23342.25    22381.70    772.52 o 
 -17   0   2     5092.72     5485.80    322.90 o 
 -16   0   2     2159.38     2554.42    284.20 o 
 -15   0   2     6275.48     6049.04    374.63 o 
 -14   0   2     9271.91     9601.71    282.13 o 
 -13   0   2    38066.33    42287.00    458.98 o 
 -11   0   2     8875.21     8665.98    539.31 o 
 -10   0   2    11305.32    11420.30    911.56 o 
  -9   0   2   123694.04   121118.84    692.94 o 
  -8   0   2    27542.33    29031.91    342.70 o 
  -7   0   2    87757.38    85448.22    499.27 o 
  -6   0   2   100681.63   101850.92   1861.02 o 
  -5   0   2     3196.28     2926.70    131.42 o 
  -4   0   2    18502.73    16565.17    354.13 o 
  -3   0   2    52389.19    54520.06    837.51 o 
  -2   0   2    96369.13   105111.42   1422.57 o 
  -1   0   2     3655.29     3402.98     65.33 o 
   1   0   2     3389.29     3574.73    126.20 o 
   2   0   2    37029.02    42132.84    341.82 o 
   3   0   2    49790.55    51972.48    428.50 o 
   4   0   2   309873.53   324103.16   4221.94 o 
   7   0   2     3292.29     3570.73    256.65 o 
   8   0   2    25131.05      -22.09    139.53 o 
  11   0   2     1714.27     2053.35    346.92 o 
  12   0   2    62618.75    61824.91    772.99 o 
  13   0   2      240.86       59.00    354.04 o 
  14   0   2     2253.05     1020.66    396.76 o 
  15   0   2       31.63      164.93    411.10 o 
  16   0   2    13797.63    12879.36    553.56 o 
  17   0   2     5198.10     5663.40    505.37 o 
  18   0   2    22632.30    22748.15    698.64 o 
  19   0   2    11738.07    13291.77    645.75 o 
 -21   1   2     1759.34     1926.20    490.36 o 
 -20   1   2      548.59      474.51    446.85 o 
 -19   1   2     3151.01     3495.57    444.98 o 
 -18   1   2     2855.82     2889.96    598.08 o 
 -17   1   2     1416.13     1577.90    228.80 o 
 -16   1   2     6128.07     5920.74    246.30 o 
 -15   1   2     8533.24     8981.15    251.44 o 
 -14   1   2     1814.10     2094.82    467.29 o 
 -13   1   2     3929.51     4167.65    161.67 o 
 -11   1   2     4072.19     3710.73    171.18 o 
 -10   1   2      139.04      190.31     96.39 o 
  -9   1   2    10130.98     9529.54    135.53 o 
  -8   1   2        5.84       17.32     73.25 o 
  -7   1   2     9226.48     9284.76    101.68 o 
  -6   1   2     5510.22     5892.45     96.82 o 
  -5   1   2     2899.51     2981.02     78.93 o 
  -4   1   2    20107.20    19590.30    309.75 o 
  -3   1   2     2644.07     2570.73     71.89 o 
  -2   1   2      331.43      537.51    110.88 o 
  -1   1   2     2031.83     2246.11     83.85 o 
   0   1   2     1507.86     1585.30     62.31 o 
   1   1   2       10.76       74.79     71.85 o 
   2   1   2      222.39      334.98    107.66 o 
   3   1   2     9626.57     9403.83    142.79 o 
   4   1   2     6475.77     6633.26    280.23 o 
   5   1   2    38085.36    36606.95    464.86 o 
   6   1   2     1017.16      848.49    261.95 o 
   7   1   2     5408.82     4475.18    161.11 o 
   8   1   2      367.03       87.01     90.18 o 
   9   1   2    39292.12    39510.54    582.45 o 
  11   1   2    32476.59    31140.44    403.48 o 
  12   1   2     1158.54     1134.07    240.69 o 
  13   1   2    17172.76    16838.81    374.11 o 
  14   1   2     2147.81     2053.59    286.77 o 
  15   1   2     8383.64     8340.44    358.78 o 
  16   1   2     1657.99     1477.84    309.06 o 
  17   1   2     6372.71     6113.00    366.74 o 
  18   1   2      105.68      111.09    334.37 o 
  19   1   2     1312.30     1078.22    363.81 o 
  20   1   2      158.60       98.17    328.51 o 
 -21   2   2       19.95      175.97    654.35 o 
 -20   2   2      737.96      313.20    630.78 o 
 -19   2   2      235.03     -202.55    455.91 o 
 -18   2   2     5973.30     5790.72    651.38 o 
 -17   2   2    17649.78    17963.34    340.09 o 
 -16   2   2       47.82      -57.22    217.48 o 
 -15   2   2     1610.42     1792.16    216.37 o 
 -14   2   2     4750.91     4861.97    275.62 o 
 -13   2   2        6.94      735.30    473.99 o 
 -11   2   2    20173.89    18281.30    412.63 o 
 -10   2   2    18325.36    20127.95    474.47 o 
  -9   2   2      604.31      612.68    148.81 o 
  -8   2   2    35249.15    34131.90    293.24 o 
  -7   2   2      509.91      495.32    142.92 o 
  -6   2   2    92780.42    94043.43    547.26 o 
  -5   2   2    58606.08    56060.31    261.16 o 
  -4   2   2     3628.97     2715.56    146.78 o 
  -3   2   2    50142.29    50273.64    363.53 o 
  -2   2   2     6516.33     5152.08    169.90 o 
  -1   2   2     7082.21     7388.38    158.23 o 
   0   2   2    96408.91   103540.48    683.86 o 
   1   2   2     5697.66     6046.78    285.67 o 
   2   2   2     1855.15     1419.77    103.49 o 
   3   2   2     3924.67     4075.05    114.49 o 
   4   2   2    33553.61    36046.28    438.40 o 
   5   2   2     5968.14     5930.37    123.62 o 
   6   2   2    80904.77    81839.88    487.76 o 
   7   2   2       22.87       79.55     65.38 o 
   8   2   2     6647.03     6254.78     99.83 o 
   9   2   2      679.28      740.09     59.38 o 
  10   2   2    10265.46    11214.03    238.93 o 
  11   2   2     1705.76     1528.28    200.45 o 
  12   2   2    17990.38    17285.53    367.88 o 
  13   2   2     6469.38     6139.94    307.16 o 
  14   2   2      531.61      580.50    271.39 o 
  15   2   2     4741.18     5193.43    326.95 o 
  16   2   2    12493.96    12420.54    401.53 o 
  17   2   2      776.99      684.44    324.58 o 
  18   2   2    33792.06    34668.03    485.26 o 
  19   2   2      469.99       82.42    309.01 o 
  20   2   2     3636.18     3362.68    409.68 o 
 -20   3   2      585.90      404.29    659.14 o 
 -19   3   2     1632.36     1957.17    469.92 o 
 -18   3   2     2376.69     2700.91    764.94 o 
 -17   3   2       58.93       96.91    277.32 o 
 -16   3   2      107.78      268.96    252.06 o 
 -15   3   2      868.63     1132.04    253.58 o 
 -14   3   2     6908.31     7268.71    273.38 o 
 -13   3   2        5.96      149.51    240.18 o 
 -12   3   2     6736.31     6971.51    247.55 o 
 -11   3   2     3524.91     3120.47    225.64 o 
 -10   3   2     3487.37     3795.09    203.34 o 
  -9   3   2     4699.97     4044.61    194.42 o 
  -8   3   2      656.81      683.10    205.26 o 
  -7   3   2    18721.84    18057.12    260.97 o 
  -6   3   2     8385.19     8223.87    119.24 o 
  -5   3   2     4626.22     4234.48    141.09 o 
  -4   3   2     3814.75     3552.71    115.17 o 
  -3   3   2    10651.44    10112.54    157.84 o 
  -2   3   2    13865.37    14293.11    147.48 o 
  -1   3   2    26182.49    25564.20    187.98 o 
   0   3   2   189176.14   194237.59   2296.02 o 
   1   3   2    31201.87    31013.97    214.21 o 
   2   3   2    42796.69    42068.96    299.98 o 
   3   3   2     2604.64     2852.82    188.29 o 
   4   3   2    27899.73    26520.33    204.40 o 
   5   3   2     6456.69     6421.01    210.46 o 
   6   3   2    12529.99    12185.85    273.23 o 
   7   3   2     1184.86       75.87    104.10 o 
   8   3   2      313.19      147.31    281.64 o 
   9   3   2     9451.26    10885.25   1143.74 o 
  10   3   2      129.42      284.35    191.47 o 
  11   3   2     2454.48     2578.32    211.68 o 
  12   3   2     4329.95     4113.25    289.65 o 
  13   3   2     9419.09     9400.22    348.13 o 
  14   3   2     4850.93     4967.84    278.07 o 
  15   3   2       54.09      144.63    255.49 o 
  16   3   2     6385.35     6630.70    315.73 o 
  17   3   2     1591.52     1981.52    303.91 o 
  18   3   2     3074.88     2961.49    327.71 o 
  19   3   2     4141.29     4299.85    354.08 o 
  20   3   2     1936.00     1735.02    448.23 o 
 -19   4   2     2411.29     2158.84    484.94 o 
 -18   4   2    17976.86    19164.00    620.86 o 
 -17   4   2     2281.12     2662.42    302.67 o 
 -16   4   2     8931.25     8615.73    417.80 o 
 -15   4   2      184.84      288.48    251.27 o 
 -14   4   2    22282.87    22889.55    730.00 o 
 -13   4   2     4100.42     3471.54    217.09 o 
 -12   4   2    83415.15    88411.52   1756.33 o 
 -11   4   2     2763.44     2470.42    225.02 o 
 -10   4   2    33081.77    31637.28    689.82 o 
  -9   4   2      196.88      290.01    146.64 o 
  -8   4   2    63159.70    65267.20    748.02 o 
  -7   4   2     5485.51     5462.48    160.85 o 
  -6   4   2   146650.44   147237.31    537.48 o 
  -5   4   2     3921.80     3755.19    127.42 o 
  -4   4   2    27350.32    29347.63    590.89 o 
  -3   4   2      144.92      185.84     84.24 o 
  -2   4   2    60357.37    63476.13    293.72 o 
  -1   4   2       65.22      220.25    128.40 o 
   0   4   2   138374.09   145717.33    688.58 o 
   1   4   2     1154.62     1168.21     83.53 o 
   2   4   2    52697.77    56314.86    237.26 o 
   3   4   2      943.57      945.70    113.36 o 
   4   4   2   113823.03   118105.16   1249.02 o 
   5   4   2      982.59     1103.74     96.68 o 
   6   4   2   133542.63   131971.05   1370.33 o 
   7   4   2      711.67      656.42    308.01 o 
   8   4   2     9911.73    11090.11    392.30 o 
   9   4   2      374.68      492.85    190.16 o 
  10   4   2    29112.61    31390.54    974.07 o 
  11   4   2      374.50      471.23    280.79 o 
  12   4   2    57953.69    57097.95    494.27 o 
  13   4   2      573.01      579.78    248.80 o 
  14   4   2     3281.28     3409.19    326.56 o 
  15   4   2      669.97      756.43    275.51 o 
  16   4   2    25155.22    25949.75    439.18 o 
  17   4   2       81.78      388.25    294.82 o 
  18   4   2    30527.69    30877.06    607.66 o 
  19   4   2       34.55       38.34    534.83 o 
  20   4   2     3832.69     3260.22    605.74 o 
 -19   5   2      137.34       50.39    495.79 o 
 -18   5   2        1.15      -47.19    466.29 o 
 -17   5   2     7319.49     7155.36    357.09 o 
 -16   5   2     2661.23     3406.18    309.86 o 
 -15   5   2     2793.59     3083.09    291.89 o 
 -14   5   2     1065.18     1348.90    399.66 o 
 -13   5   2     5484.87     5437.97    232.06 o 
 -12   5   2     2630.20     2552.88    198.05 o 
 -11   5   2    26120.19    25694.61    445.52 o 
 -10   5   2    15125.70    14851.53    399.23 o 
  -9   5   2      703.15      604.24     63.69 o 
  -8   5   2    10774.91    10891.96    260.86 o 
  -7   5   2    14105.81    13173.98    178.30 o 
  -6   5   2     5519.71     5858.91    245.74 o 
  -5   5   2     1250.59     1336.23    121.01 o 
  -4   5   2    19882.69    18040.60    219.61 o 
  -3   5   2    15381.25    14758.46    173.90 o 
  -2   5   2      751.24      888.01    114.13 o 
  -1   5   2       61.00      166.84    115.50 o 
   0   5   2    11852.55    11709.80    139.88 o 
   1   5   2    48831.84    48684.60    212.25 o 
   2   5   2        4.03       62.54     77.18 o 
   3   5   2      383.45      340.61    104.22 o 
   4   5   2      219.21      172.10    106.08 o 
   5   5   2     1507.43     1710.88    150.77 o 
   6   5   2     4997.63     4772.32    135.38 o 
   7   5   2     7614.77     6895.62    139.90 o 
   8   5   2    24781.62    23782.05    399.26 o 
   9   5   2     9018.12     8431.17    218.13 o 
  10   5   2    17307.23    19391.74    720.64 o 
  11   5   2       40.52      265.37    496.49 o 
  12   5   2    16347.67    14149.08    657.58 o 
  13   5   2    17464.89    15841.41    694.89 o 
  14   5   2      437.31      604.35    332.45 o 
  15   5   2      100.87      344.77    337.26 o 
  16   5   2      487.46      721.28    310.24 o 
  17   5   2     2149.72     2079.62    321.87 o 
  18   5   2      430.74      647.63    340.02 o 
  19   5   2     6973.40     7682.61    490.51 o 
  20   5   2        3.27      225.72    578.85 o 
 -18   6   2    16346.60    16923.86   1142.44 o 
 -17   6   2      392.20       99.00    309.49 o 
 -16   6   2     7247.76     7131.16    344.28 o 
 -15   6   2      792.96      573.68    415.39 o 
 -14   6   2     5420.52     5753.86    438.19 o 
 -13   6   2      133.23     -251.24    379.78 o 
 -12   6   2    19058.17    19038.68    295.69 o 
 -11   6   2      834.27      978.76    246.09 o 
 -10   6   2     1426.37     1949.27    240.51 o 
  -9   6   2     1829.37     1714.01    226.58 o 
  -8   6   2     2235.28     2393.22    165.72 o 
  -7   6   2     4080.56     3726.50    164.19 o 
  -6   6   2    22293.19    23028.02    244.00 o 
  -5   6   2     1247.94     1431.22    113.57 o 
  -4   6   2     9981.01    11519.84    179.25 o 
  -3   6   2     3632.66     3689.07    140.34 o 
  -2   6   2    27385.23    30065.48    321.01 o 
  -1   6   2       71.23       74.48    151.30 o 
   0   6   2   121350.21   130128.61    540.07 o 
   1   6   2    13669.69    13419.27    148.35 o 
   2   6   2    15273.15    16240.04    149.57 o 
   3   6   2     7100.81     6688.37    156.97 o 
   4   6   2    63516.51    64199.27    307.59 o 
   5   6   2    13350.85    13629.49    224.09 o 
   6   6   2    84648.40    87707.03    425.50 o 
   7   6   2    14768.81    14698.78    325.07 o 
   8   6   2     9738.43     9901.92    169.87 o 
   9   6   2      598.16      309.99    256.65 o 
  10   6   2    39993.46    41858.88    540.09 o 
  11   6   2       94.45      232.55    324.87 o 
  12   6   2    33049.20    33144.54    542.01 o 
  13   6   2      219.87      141.17    353.18 o 
  14   6   2     2876.45     2381.57    396.12 o 
  15   6   2      334.40      114.91    296.62 o 
  16   6   2    11217.53    12027.92    394.43 o 
  17   6   2        1.34      244.99    459.27 o 
  18   6   2     8330.31     7276.79    399.38 o 
  19   6   2      354.43      489.57    448.44 o 
  20   6   2      503.69      397.86    620.70 o 
 -18   7   2     3057.65     3612.83    531.71 o 
 -17   7   2     1645.87     1292.43    334.80 o 
 -16   7   2      243.96      367.19    522.71 o 
 -15   7   2       35.84      495.99    458.81 o 
 -14   7   2      525.65       88.00    402.49 o 
 -13   7   2       11.34      144.02    403.63 o 
 -12   7   2     9557.35    10128.84    331.83 o 
 -11   7   2    10562.56    10442.53    435.35 o 
 -10   7   2     5696.06     5238.53    565.11 o 
  -9   7   2      608.22      224.79    157.34 o 
  -8   7   2     8530.58     9162.15    284.05 o 
  -7   7   2     2399.40     2396.50    182.98 o 
  -6   7   2     6912.37     6941.38    159.98 o 
  -5   7   2    40305.38    39634.78    438.07 o 
  -4   7   2    67760.06    66150.73    934.61 o 
  -3   7   2     3379.52     2963.50    147.08 o 
  -2   7   2    22746.05    21656.56    199.83 o 
  -1   7   2    14329.87    14470.83    168.84 o 
   0   7   2     2325.72     2024.74    119.13 o 
   1   7   2   125757.22   122824.50    856.76 o 
   2   7   2    15440.40    15008.44    253.45 o 
   3   7   2    10729.01    10814.98    153.49 o 
   4   7   2     6190.91     6213.01    175.46 o 
   5   7   2      750.80      724.85    145.94 o 
   6   7   2     6694.40     6848.54    194.02 o 
   7   7   2    18628.24    17936.47    287.21 o 
   8   7   2     3381.90     3228.80    152.40 o 
   9   7   2    14221.66    13010.16    185.35 o 
  10   7   2     1475.42     1165.58    312.63 o 
  11   7   2     6980.65     7150.72    381.89 o 
  12   7   2      210.83      457.70    359.08 o 
  13   7   2     6225.42     6589.89    403.95 o 
  14   7   2     1509.41     1485.00    384.89 o 
  15   7   2     2506.24     2920.30    426.24 o 
  16   7   2      619.87      595.65    322.50 o 
  17   7   2       61.56      280.18    422.78 o 
  18   7   2       17.59     -197.48    437.33 o 
  19   7   2     4765.14     4799.72    505.38 o 
 -18   8   2     5965.10     5242.88    786.12 o 
 -17   8   2      734.08      896.72    518.42 o 
 -16   8   2     6834.23     6660.21    544.27 o 
 -15   8   2       43.09     -222.43    454.48 o 
 -14   8   2    10449.55    10073.36    523.05 o 
 -13   8   2      915.84      832.98    406.19 o 
 -12   8   2    11231.76    11492.24    477.66 o 
 -11   8   2     9717.45     9747.98    313.32 o 
 -10   8   2    10323.47    10560.78    432.71 o 
  -9   8   2    12256.70    11986.05    427.08 o 
  -8   8   2    11547.32    12562.90    417.01 o 
  -7   8   2     4546.78     4396.65    482.98 o 
  -6   8   2    35038.93    35875.59    321.00 o 
  -5   8   2     1028.11      886.54    163.63 o 
  -4   8   2    26234.34    27524.53    535.10 o 
  -3   8   2     2960.27     2662.25    155.01 o 
  -2   8   2    35012.20    36731.71    672.38 o 
  -1   8   2     3756.38     4009.89    125.60 o 
   0   8   2    14821.01    16193.29    189.78 o 
   1   8   2      511.12      553.24    123.80 o 
   2   8   2     2709.42     3099.17    150.51 o 
   3   8   2     2430.50     2430.41    153.90 o 
   4   8   2      174.52       29.90    154.02 o 
   5   8   2       61.19       68.75    164.44 o 
   6   8   2       33.51       59.83    168.97 o 
   7   8   2     3154.35     3257.48    196.43 o 
   8   8   2       22.06       90.62    321.97 o 
   9   8   2     6036.14     5706.80    199.81 o 
  10   8   2     4350.93     3783.03    346.59 o 
  11   8   2     2559.34     2565.28    390.28 o 
  12   8   2    12174.58    12949.73    462.76 o 
  13   8   2     5815.23     5583.39    441.08 o 
  14   8   2     9711.26     9603.89    472.50 o 
  15   8   2       12.94      -46.84    690.84 o 
  16   8   2    11740.56    11287.83    575.09 o 
  17   8   2      451.88       84.07    440.90 o 
  18   8   2     6502.71     5686.12    503.45 o 
  19   8   2     1031.60      774.38    661.95 o 
 -17   9   2     1592.19     2198.46    703.34 o 
 -16   9   2     1413.70     1692.56    505.99 o 
 -15   9   2       34.37      -32.96    457.71 o 
 -14   9   2      101.83       45.40    446.71 o 
 -13   9   2      202.19      -69.20    434.61 o 
 -12   9   2     6068.47     5865.70    466.25 o 
 -11   9   2     3405.47     3551.95    598.17 o 
 -10   9   2       72.05      171.40    237.37 o 
  -9   9   2     5727.22     5427.61    395.81 o 
  -8   9   2     2222.44     2442.75    353.96 o 
  -7   9   2     7823.82     7410.71    519.69 o 
  -6   9   2    14143.00    13714.09    291.01 o 
  -5   9   2      158.99      134.94    182.31 o 
  -4   9   2      500.81      401.34    162.74 o 
  -3   9   2    11481.29    11070.49    282.76 o 
  -2   9   2     8804.98     8785.65    210.54 o 
  -1   9   2    12694.16    13538.96    202.42 o 
   0   9   2    32274.84    32281.19    395.30 o 
   1   9   2     8400.27     8336.13    187.16 o 
   2   9   2     6784.64     6802.62    201.12 o 
   3   9   2     8069.94     7998.17    230.34 o 
   4   9   2     3208.86     2964.10    209.96 o 
   5   9   2     4201.16     4278.92    250.50 o 
   6   9   2     8571.59     8706.12    262.34 o 
   7   9   2     7784.31     7739.10    275.97 o 
   8   9   2      314.49      374.62    246.08 o 
   9   9   2     2042.09     2136.53    196.74 o 
  10   9   2      117.63      277.53    308.18 o 
  11   9   2      300.21      302.21    384.24 o 
  12   9   2       58.73     -268.93    356.14 o 
  13   9   2    12609.63    13359.86    508.61 o 
  14   9   2      299.01      496.35    421.10 o 
  15   9   2      183.33      498.02    588.97 o 
  16   9   2      221.22      701.93    481.02 o 
  18   9   2       69.64       13.65    677.27 o 
 -17  10   2     2355.81     1800.37    713.53 o 
 -16  10   2    16825.06    17313.15    899.26 o 
 -15  10   2     1641.30     1763.76    816.15 o 
 -14  10   2    13418.75    13925.92    560.66 o 
 -13  10   2      927.36     1084.97    455.80 o 
 -12  10   2     6250.74     6446.38    468.08 o 
 -11  10   2      184.74      -66.41    374.53 o 
 -10  10   2     9006.79     9013.92    464.84 o 
  -9  10   2      338.41      231.61    359.54 o 
  -8  10   2    11505.07    11133.15    483.51 o 
  -7  10   2      127.56     -131.12    237.26 o 
  -6  10   2    16120.35    17092.26    433.99 o 
  -5  10   2     8424.20     8733.47    307.25 o 
  -4  10   2    60103.55    60452.08    750.38 o 
  -3  10   2    17453.54    17274.51    342.46 o 
  -2  10   2    39830.67    41904.69    516.17 o 
  -1  10   2     4074.69     5320.54    316.68 o 
   0  10   2    34068.43    34395.73    338.72 o 
   1  10   2     2317.21     2567.91    361.16 o 
   2  10   2    42093.61    43778.15    440.95 o 
   3  10   2      488.85      366.07    210.77 o 
   4  10   2    15105.23    15330.03    409.69 o 
   5  10   2     1232.84     1067.86    218.12 o 
   6  10   2    13397.13    13627.06    546.40 o 
   7  10   2      957.13     1013.18    248.19 o 
   8  10   2    23393.20    24226.34    627.23 o 
   9  10   2     1399.82     1670.88    339.48 o 
  10  10   2    24074.12    25897.38    527.65 o 
  11  10   2     1210.27     1420.27    357.72 o 
  12  10   2    20963.92    22507.51    542.39 o 
  13  10   2     1142.92     1173.97    401.54 o 
  14  10   2    19458.14    20689.56    595.64 o 
  15  10   2     2032.56     2477.67    463.53 o 
  16  10   2     9776.00     9806.73    729.14 o 
 -16  11   2      152.72     -152.65    695.20 o 
 -15  11   2     1826.73     1535.94    695.59 o 
 -14  11   2        1.95     -106.01    482.44 o 
 -13  11   2     7259.51     7963.84    505.23 o 
 -12  11   2     3184.27     3467.16    441.76 o 
 -11  11   2      246.21      149.28    425.63 o 
 -10  11   2      227.07      612.41    412.66 o 
  -9  11   2     4041.49     4052.40    438.25 o 
  -8  11   2     1152.64      985.22    494.13 o 
  -7  11   2    12759.69    13253.95    372.47 o 
  -6  11   2     8316.01     8179.54    331.68 o 
  -5  11   2     2297.02     2189.92    275.43 o 
  -4  11   2       11.69      137.58    214.44 o 
  -3  11   2    17915.13    17846.63    299.44 o 
  -2  11   2      413.34      613.50    198.62 o 
  -1  11   2    19558.08    19443.35    399.08 o 
   0  11   2      894.76     1461.71    299.35 o 
   1  11   2      232.64      267.32    190.85 o 
   2  11   2     1267.63     1172.47    232.02 o 
   3  11   2    22918.31    22739.30    370.99 o 
   4  11   2       69.09       59.46    408.10 o 
   5  11   2    14163.23    14410.53    430.37 o 
   6  11   2      199.89      256.39    235.51 o 
   7  11   2      468.57      680.44    255.12 o 
   8  11   2      853.35      689.70    270.19 o 
   9  11   2    10516.60    11422.69    443.01 o 
  10  11   2       51.92      388.70    349.49 o 
  11  11   2     4103.28     3996.46    423.31 o 
  12  11   2       15.12     -105.02    401.81 o 
  13  11   2      109.27      305.95    419.69 o 
  14  11   2       49.85        7.54    457.58 o 
 -15  12   2      792.98      356.62    700.05 o 
 -14  12   2     3620.23     3858.19    721.74 o 
 -13  12   2     4346.94     4466.82    693.87 o 
 -12  12   2      388.34      670.13    468.18 o 
 -11  12   2      385.03       38.53    460.84 o 
 -10  12   2     3576.46     3341.61    444.22 o 
  -9  12   2     5702.06     5906.41    587.35 o 
  -8  12   2     1054.53     1117.52    501.73 o 
  -7  12   2     3487.86     3190.44    319.55 o 
  -6  12   2      870.68      850.12    290.35 o 
  -5  12   2       94.04      108.79    350.60 o 
  -4  12   2    18080.11    17997.70    532.19 o 
  -3  12   2      790.33     1159.99    296.67 o 
  -2  12   2    14556.74    14613.28    299.30 o 
  -1  12   2     1867.06     2169.23    218.73 o 
   0  12   2     6947.20     7124.95    279.54 o 
   1  12   2     6839.72     6899.34    355.60 o 
   2  12   2    22260.53    21445.15    659.87 o 
   3  12   2     7475.51     7519.03    539.95 o 
   4  12   2     7222.48     7367.64    532.37 o 
   5  12   2    18661.16    18420.60    640.98 o 
   6  12   2     2821.27     2865.86    490.16 o 
   7  12   2     7422.37     7650.54    316.09 o 
   8  12   2    24972.15    25864.01    728.39 o 
   9  12   2     4191.12     4617.01    390.58 o 
  10  12   2    13220.60    13979.30    500.62 o 
  11  12   2     1755.09     2205.68    440.75 o 
  12  12   2     6822.26     7021.64    847.84 o 
 -13  13   2     2145.36     2495.01    704.88 o 
 -12  13   2      392.52      825.63    664.01 o 
 -11  13   2     1915.87     1903.95    644.90 o 
 -10  13   2      777.49      587.60    581.54 o 
  -9  13   2      203.27     1026.36    592.69 o 
  -8  13   2      361.78      332.88    539.63 o 
  -7  13   2     2698.16     2752.82    429.73 o 
  -6  13   2      904.66      890.80    399.57 o 
  -5  13   2    23871.62    24048.09    624.76 o 
  -4  13   2     1181.99     1391.47    323.77 o 
  -3  13   2     4005.64     3979.35    435.12 o 
  -2  13   2     1866.15     1675.13    321.78 o 
  -1  13   2      552.06      890.10    313.18 o 
   0  13   2     2117.04     2241.74    325.53 o 
   1  13   2    16771.94    17410.70    451.15 o 
   2  13   2     3257.90     3733.12    354.92 o 
   3  13   2      389.44      425.06    476.15 o 
   4  13   2      572.48      119.22    460.49 o 
   5  13   2     1420.41     1784.65    497.12 o 
   6  13   2      622.39      392.42    472.00 o 
   7  13   2    15063.80    15420.00    666.90 o 
   8  13   2     1894.23     1731.69    423.54 o 
   9  13   2      442.30      789.44    644.14 o 
  10  13   2     3738.42     4160.79    796.10 o 
  11  13   2      471.71      863.85    685.48 o 
 -11  14   2      270.16     -213.31    662.80 o 
 -10  14   2    28930.90    29609.60    914.18 o 
  -9  14   2      278.90      -73.46    584.07 o 
  -5  14   2     1430.30     1346.34    418.79 o 
  -4  14   2    39840.21    39405.99    783.80 o 
  -3  14   2      618.12      577.46    335.45 o 
  -2  14   2    23434.79    23418.42    502.21 o 
  -1  14   2      187.48      499.95    339.22 o 
   0  14   2     9944.59     9078.57    644.52 o 
   1  14   2     4837.83     4924.89    392.07 o 
   2  14   2    21559.00    22047.50   1014.83 o 
   3  14   2     1168.28     1669.48    364.01 o 
   4  14   2     9087.22     9001.26    611.94 o 
   5  14   2     2643.98     2678.57    529.69 o 
   6  14   2     1454.59     1056.79    531.14 o 
   7  14   2     3480.83     3241.20    578.82 o 
   8  14   2    18036.05    18561.28    750.39 o 
  -7  15   2      123.56       20.48    643.14 o 
  -6  15   2      152.07      737.26    639.52 o 
  -5  15   2     1672.58     2198.88    578.75 o 
  -4  15   2      556.29      250.66    606.81 o 
  -3  15   2     1349.87     1464.82    360.57 o 
  -2  15   2       14.31       62.67    352.09 o 
  -1  15   2     3025.31     2272.30    385.15 o 
   0  15   2      577.76      485.89    367.92 o 
   1  15   2     1609.31     1230.80    378.83 o 
   2  15   2     2792.75     2914.78    394.00 o 
   3  15   2     2876.36     2304.59    394.64 o 
   4  15   2     2562.71     2904.74    471.99 o 
   5  15   2      148.36       -2.27    542.61 o 
   6  15   2     1628.96     1974.54    567.91 o 
   7  15   2     3221.16     3493.05    602.03 o 
   8  15   2     2136.18     1838.08    606.07 o 
  -5  16   2      714.42      529.14    668.93 o 
  -4  16   2     2892.43     2131.44    609.44 o 
  -3  16   2       60.19     -175.13    630.02 o 
  -2  16   2      742.34      208.78    619.07 o 
  -1  16   2     1425.97     1110.56    623.26 o 
   0  16   2      301.43      -21.80    386.47 o 
   1  16   2      279.82      -29.20    387.34 o 
   2  16   2    17326.09    16286.59    535.51 o 
   3  16   2     1821.78     1427.35    412.90 o 
   4  16   2     7180.15     6387.54    467.42 o 
   5  16   2     2164.74     1843.25    431.45 o 
   6  16   2     2541.18     1647.58    621.03 o 
  -1  17   2       14.43      -57.29    648.52 o 
   0  17   2       30.96     -178.66    628.73 o 
   1  17   2       42.67      -53.09    621.25 o 
   2  17   2      108.14      -89.94    630.91 o 
   3  17   2        2.27     -195.47    628.76 o 
 -21   1   3     6902.38     6607.48    528.53 o 
 -20   1   3     9263.97     9751.83    533.66 o 
 -19   1   3    13584.97    13166.20    471.77 o 
 -18   1   3      832.36     1081.94    393.37 o 
 -17   1   3     4845.03     4616.19    266.32 o 
 -16   1   3     5569.17     4740.93    297.28 o 
 -15   1   3      705.62      539.24    473.71 o 
 -14   1   3     8366.46     8619.02    554.96 o 
 -12   1   3        8.42       31.72     99.38 o 
 -11   1   3     8812.10     9188.54    196.96 o 
 -10   1   3     5621.77     5670.40    170.18 o 
  -9   1   3     5855.63     6705.11    126.48 o 
  -8   1   3    97442.03    94820.55    795.74 o 
  -7   1   3    82748.24    86299.49    740.69 o 
  -6   1   3    22942.32    24851.90    185.71 o 
  -5   1   3    17201.03    19280.73    228.37 o 
  -4   1   3     8636.21     8123.03    137.23 o 
  -3   1   3      949.28      547.00     63.85 o 
  -2   1   3    24542.41    24599.64    258.30 o 
  -1   1   3    56494.84    62846.34    258.63 o 
   0   1   3    10041.90    10652.53     81.51 o 
   1   1   3    19278.69    21614.87    210.49 o 
   2   1   3     3832.89     3947.05    165.95 o 
   3   1   3     8802.23     7219.02    316.39 o 
   4   1   3    21357.33    20876.27    379.17 o 
   5   1   3   148244.17   150668.09    878.85 o 
   6   1   3     4363.68     4146.58    293.01 o 
   7   1   3    44048.94    47157.50    588.77 o 
   8   1   3    21107.76    21032.37    451.29 o 
   9   1   3    13338.00    14780.69    444.73 o 
  10   1   3     8767.06     8218.10    293.34 o 
  11   1   3    75621.81    76022.20   1074.97 o 
  12   1   3       27.94       24.10    267.21 o 
  13   1   3      122.49       50.02    273.72 o 
  14   1   3     1265.19     1162.13    293.35 o 
  15   1   3       25.92      226.58    305.86 o 
  16   1   3       13.14       88.81    316.67 o 
  17   1   3    19994.55    19980.15    483.66 o 
  18   1   3      709.13      937.71    356.18 o 
  19   1   3      245.40      158.74    364.98 o 
  20   1   3     1530.87      936.42    399.80 o 
  21   1   3     1429.85     1471.06    620.73 o 
 -21   2   3     1232.03     1160.93    668.26 o 
 -20   2   3     1007.68      691.47    460.49 o 
 -19   2   3       21.44       -3.19    349.63 o 
 -18   2   3     1839.24     2232.99    454.52 o 
 -17   2   3        6.83      313.14    249.52 o 
 -16   2   3     1753.67     1495.93    244.43 o 
 -15   2   3      342.97      698.36    377.21 o 
 -14   2   3     8703.40     8453.34    442.81 o 
 -13   2   3    11923.98    11113.86    407.44 o 
 -12   2   3       53.37        1.95     99.98 o 
 -11   2   3     9010.23     9113.79    230.23 o 
 -10   2   3     2218.18     2297.56    165.37 o 
  -9   2   3      619.76      429.96    196.92 o 
  -7   2   3     3900.29     4154.00    160.36 o 
  -6   2   3      667.15      540.82     98.36 o 
  -5   2   3      783.97      689.71     90.74 o 
  -4   2   3     9970.56    10286.14    345.79 o 
  -3   2   3    49916.63    49642.01    544.70 o 
  -2   2   3    16151.47    16873.00    236.48 o 
  -1   2   3     8222.32     8693.14    134.53 o 
   0   2   3    19934.20    20668.12    347.82 o 
   1   2   3    17925.07    17729.76    185.73 o 
   2   2   3      329.64      256.77     97.20 o 
   3   2   3      237.54      347.30     92.85 o 
   4   2   3     2262.04     2164.66    139.89 o 
   5   2   3      728.08      507.92    118.38 o 
   6   2   3     3428.94     3051.04    131.57 o 
   7   2   3      670.40      611.71    113.56 o 
   8   2   3     2275.97     2409.01    124.84 o 
   9   2   3     5349.12     6106.38    226.11 o 
  10   2   3    11483.72    10246.60    142.84 o 
  11   2   3     2419.35     2067.99    100.60 o 
  12   2   3     3725.65     3763.25     98.88 o 
  13   2   3      578.34      670.31    276.01 o 
  14   2   3     4276.81     4541.48    314.07 o 
  15   2   3      177.52      -48.55    300.80 o 
  16   2   3     6848.54     7401.30    393.81 o 
  17   2   3      858.40     1164.66    339.12 o 
  18   2   3        5.70      306.35    353.02 o 
  19   2   3     1547.57     1095.16    337.16 o 
  20   2   3      527.81      544.22    400.59 o 
  21   2   3      196.78      257.28    614.57 o 
 -20   3   3     5177.64     4841.97    772.02 o 
 -19   3   3     6240.37     5641.98    515.24 o 
 -18   3   3     3542.43     3090.11    468.86 o 
 -17   3   3     3411.57     2910.64    280.62 o 
 -16   3   3     7531.25     7999.94    301.55 o 
 -15   3   3     1171.43      993.01    244.45 o 
 -14   3   3       97.18      -15.68    347.06 o 
 -13   3   3    30066.39    29082.99    541.45 o 
 -12   3   3    22040.42    21262.86    343.00 o 
 -11   3   3    26505.21    28809.68    437.52 o 
 -10   3   3    17972.53    19024.27    370.30 o 
  -9   3   3    29681.16    30352.97    458.37 o 
  -8   3   3       15.77       85.56    193.50 o 
  -7   3   3   189569.84   190571.02   2155.82 o 
  -6   3   3    56674.55    53964.44    593.92 o 
  -5   3   3    93852.86    97677.32    546.27 o 
  -4   3   3    51667.83    48528.04    732.64 o 
  -3   3   3    28566.70    31560.79    330.27 o 
  -2   3   3    22749.73    22455.63    247.68 o 
  -1   3   3   305282.38   315499.03   7032.49 o 
   0   3   3   118494.71   122970.59    670.33 o 
   1   3   3     3102.65     4333.94    137.57 o 
   2   3   3    11986.50    11641.62    152.44 o 
   3   3   3     2027.50     2487.48    118.26 o 
   4   3   3      305.21      170.76    123.96 o 
   5   3   3   121066.20   122501.59    880.68 o 
   6   3   3       88.11      208.09    279.31 o 
   7   3   3    18378.77    18907.17    457.23 o 
   8   3   3      336.89      192.79    306.88 o 
   9   3   3     6748.95     8348.43    280.08 o 
  10   3   3     2617.55     2364.94    207.23 o 
  11   3   3    62110.84    59834.89   1875.76 o 
  12   3   3      608.69      381.90    277.52 o 
  13   3   3     2010.21     2239.71    302.20 o 
  14   3   3      716.27      543.50    287.99 o 
  15   3   3     1855.71     1845.89    335.37 o 
  16   3   3     4547.30     4433.12    313.60 o 
  17   3   3    36962.07    39402.03    516.91 o 
  18   3   3      306.98      530.95    310.75 o 
  19   3   3     5822.13     5183.21    366.68 o 
  20   3   3      573.10      280.32    410.01 o 
 -20   4   3     1610.64     1622.00    768.10 o 
 -19   4   3        7.50      439.11    465.65 o 
 -18   4   3      121.27      702.10    476.81 o 
 -17   4   3     1979.22     2217.82    293.85 o 
 -16   4   3     1962.20     2177.96    274.70 o 
 -15   4   3     4762.51     5173.96    365.39 o 
 -14   4   3     1507.01     1513.91    239.47 o 
 -13   4   3     6987.17     7432.82    225.09 o 
 -12   4   3    21929.21    23027.61    421.99 o 
 -11   4   3     1352.47      623.52    273.17 o 
 -10   4   3    25694.13    26257.50    374.20 o 
  -9   4   3       92.06      194.45    134.57 o 
  -8   4   3       23.22       32.04     92.03 o 
  -7   4   3     7135.16     7267.22    157.95 o 
  -6   4   3     2396.30     2090.21    117.80 o 
  -5   4   3     2985.40     2657.40    117.96 o 
  -4   4   3       17.73      125.39     83.81 o 
  -3   4   3      548.57      667.92     87.84 o 
  -2   4   3    33660.93    31477.53    247.70 o 
  -1   4   3    19165.25    18940.69    174.86 o 
   0   4   3      450.13      390.22    100.95 o 
   1   4   3    47506.12    47799.82    367.23 o 
   2   4   3      901.75      948.54     78.36 o 
   3   4   3    40770.44    39371.53    231.01 o 
   4   4   3      919.21      896.34    123.29 o 
   5   4   3    84357.77    81901.89    934.04 o 
   6   4   3    32783.11    29807.29    567.95 o 
   7   4   3    10810.01    10101.65    384.41 o 
   8   4   3     2351.04     2182.45    193.80 o 
   9   4   3      312.96      326.00    191.09 o 
  10   4   3     7610.50     7398.86    320.37 o 
  11   4   3      520.09      310.22    270.14 o 
  12   4   3    12939.52    12530.17    320.96 o 
  13   4   3     3575.72     3706.85    282.19 o 
  14   4   3     5789.11     5764.82    304.93 o 
  15   4   3      101.43       97.07    267.41 o 
  16   4   3     1911.14     2371.74    312.63 o 
  17   4   3      295.85      334.65    319.02 o 
  18   4   3    17397.87    19130.64    448.09 o 
  19   4   3      890.98      431.45    569.15 o 
  20   4   3     3586.42     3660.80    635.43 o 
 -19   5   3    29072.94    30971.74   1022.19 o 
 -18   5   3     1359.99     1496.35    500.19 o 
 -17   5   3    34882.65    37172.49   1361.84 o 
 -16   5   3     1668.03     1496.26    285.00 o 
 -15   5   3    23498.12    24169.00    459.37 o 
 -14   5   3     1665.83     1609.27    392.94 o 
 -13   5   3    58400.81    59578.39    528.58 o 
 -12   5   3       13.12     -131.73    234.85 o 
 -11   5   3    35523.27    36317.64    407.57 o 
 -10   5   3       12.56      -27.57    142.17 o 
  -9   5   3    28589.23    28096.69    233.72 o 
  -8   5   3    11307.96    10962.04    174.95 o 
  -7   5   3    88351.08    90967.97    717.28 o 
  -6   5   3      949.33     1026.25    116.78 o 
  -5   5   3    36639.80    37472.38    342.22 o 
  -4   5   3       15.58       31.91    108.80 o 
  -3   5   3    44697.47    46686.64    250.26 o 
  -2   5   3    22132.31    20685.48    172.20 o 
  -1   5   3   118124.16   126454.28    503.41 o 
   0   5   3     1189.09     1003.32     69.03 o 
   1   5   3    80905.30    84033.23    724.24 o 
   2   5   3       77.23       92.62     83.28 o 
   3   5   3    48044.68    49980.52    421.15 o 
   4   5   3        6.07       15.46     90.30 o 
   5   5   3   160596.67   158183.84    654.41 o 
   6   5   3    17350.31    16811.27    196.43 o 
   7   5   3    80378.46    81056.73    373.64 o 
   8   5   3     6448.34     5955.03    231.86 o 
   9   5   3    72267.61    78897.04   2485.12 o 
  10   5   3     7816.48     8033.95    562.94 o 
  11   5   3   100780.88   102112.49   1204.58 o 
  12   5   3     8101.29     8110.74    577.53 o 
  13   5   3    28579.43    29626.93    530.23 o 
  14   5   3     2934.10     2603.96    359.56 o 
  15   5   3    20989.71    22774.50    851.84 o 
  16   5   3      109.09     -134.01    381.54 o 
  17   5   3    29098.24    29606.14    625.08 o 
  18   5   3       45.87      154.36    407.27 o 
  19   5   3     3360.73     3866.57    447.51 o 
  20   5   3        3.04      283.21    607.53 o 
 -18   6   3      913.36     1354.60    516.37 o 
 -17   6   3      459.49      380.61    477.38 o 
 -16   6   3      472.93      323.80    295.70 o 
 -15   6   3     4520.83     4767.89    949.79 o 
 -14   6   3     3625.79     4052.91    415.77 o 
 -13   6   3     8471.08     8035.79    405.55 o 
 -12   6   3     1052.27     1231.45    258.47 o 
 -11   6   3      928.14      459.80    239.56 o 
 -10   6   3      776.15      609.84    145.29 o 
  -9   6   3     4553.66     4240.67    183.50 o 
  -8   6   3    10942.17    10795.86    196.92 o 
  -7   6   3       34.37       48.68    152.30 o 
  -6   6   3      349.28      455.74    121.36 o 
  -5   6   3    16776.82    16414.97    286.14 o 
  -4   6   3     7595.75     7282.90    213.89 o 
  -3   6   3    79849.27    78588.05    422.31 o 
  -2   6   3    28656.77    27538.28    230.15 o 
  -1   6   3     6162.47     6128.55    159.19 o 
   0   6   3     3320.98     3197.45    105.81 o 
   1   6   3     8402.56     7871.50    149.80 o 
   2   6   3     4771.01     4591.82    182.43 o 
   3   6   3    16323.07    16194.97    180.20 o 
   4   6   3     4157.85     3964.34    144.93 o 
   5   6   3      457.42      426.87    138.82 o 
   6   6   3    14229.80    14229.01    169.20 o 
   7   6   3     5776.01     5488.86    182.38 o 
   8   6   3     1211.20     1094.61    123.74 o 
   9   6   3    18467.71    18630.36    391.82 o 
  10   6   3    43178.86    43225.31    616.48 o 
  11   6   3     8979.36     8534.54    469.61 o 
  12   6   3     2079.03     2655.03    332.79 o 
  13   6   3     3667.93     4424.35    376.10 o 
  14   6   3     2765.76     3182.53    379.67 o 
  15   6   3     2187.96     2389.88    374.12 o 
  16   6   3    12695.97    13276.60    416.17 o 
  17   6   3      121.33      125.65    327.40 o 
  18   6   3     1072.96     1099.08    367.13 o 
  19   6   3       62.41      158.03    436.74 o 
  20   6   3        5.43     -132.30    626.87 o 
 -18   7   3      326.59      399.50    521.48 o 
 -17   7   3     4290.49     4342.93    534.84 o 
 -16   7   3      122.83      332.74    602.36 o 
 -15   7   3     5192.39     5156.08    481.94 o 
 -14   7   3     3465.57     3720.76    445.76 o 
 -13   7   3     5095.60     5397.32    436.80 o 
 -12   7   3     1409.65     1503.97    370.26 o 
 -11   7   3     2622.08     2289.12    272.41 o 
 -10   7   3     2385.81     2140.03    140.66 o 
  -9   7   3       13.36      110.53    160.98 o 
  -8   7   3      445.63      511.70    177.69 o 
  -7   7   3     3626.79     4220.35    198.50 o 
  -6   7   3     8241.17     8488.92    299.74 o 
  -5   7   3     4603.21     5123.86    193.47 o 
  -4   7   3        6.68      166.72    133.69 o 
  -3   7   3       15.35      147.55    112.88 o 
  -2   7   3      131.13      193.81    116.91 o 
  -1   7   3    28507.58    29368.93    391.79 o 
   0   7   3     3432.14     3636.13    115.66 o 
   1   7   3     9698.92    11119.12    145.78 o 
   2   7   3     2668.04     2504.97    114.01 o 
   3   7   3     2748.36     3116.08    131.16 o 
   4   7   3     1170.63     1232.31    123.71 o 
   5   7   3     4069.46     4841.01    171.33 o 
   6   7   3      524.09      574.54    158.05 o 
   7   7   3      569.88      573.88    136.40 o 
   8   7   3     1252.78     1306.67    162.88 o 
   9   7   3      212.62      107.77    261.37 o 
  10   7   3      433.14      167.33    292.02 o 
  11   7   3    13905.35    14205.02    424.79 o 
  12   7   3      176.98      429.73    526.58 o 
  13   7   3     8277.87     7974.44    423.25 o 
  14   7   3     2529.37     2813.69    400.27 o 
  15   7   3     5759.52     5495.80    448.78 o 
  16   7   3      950.80      971.57    339.74 o 
  17   7   3    11584.62    12000.90    507.48 o 
  18   7   3      362.44       38.08    423.67 o 
  19   7   3     2245.93     1453.37    461.99 o 
 -17   8   3       15.34      -13.48    520.91 o 
 -16   8   3       82.52       -0.85    645.10 o 
 -15   8   3      865.41      751.73    484.60 o 
 -14   8   3      741.35      774.65    441.87 o 
 -13   8   3    14267.83    15687.57    557.78 o 
 -12   8   3     6125.56     5565.23    464.91 o 
 -11   8   3     1530.86     1096.88    181.38 o 
 -10   8   3     9687.15     9579.59    433.30 o 
  -9   8   3      537.80      230.14    229.16 o 
  -8   8   3     3086.81     2971.32    188.48 o 
  -7   8   3    16059.78    16975.33    720.64 o 
  -6   8   3     7058.72     6602.27    226.52 o 
  -5   8   3       93.38      -48.85    170.90 o 
  -4   8   3     3559.94     3706.76    159.71 o 
  -3   8   3      582.13      594.92    143.03 o 
  -2   8   3     4148.97     4495.54    165.45 o 
  -1   8   3     3691.63     4001.51    129.77 o 
   0   8   3    26420.56    26662.59    231.72 o 
   1   8   3      539.51      401.05    124.31 o 
   2   8   3    18176.21    17342.45    189.83 o 
   3   8   3     1870.91     1828.93    175.75 o 
   4   8   3       49.30       60.48    136.46 o 
   5   8   3    13655.38    13276.27    245.42 o 
   6   8   3    38079.71    38530.73    370.28 o 
   7   8   3     2297.43     2683.43    224.58 o 
   8   8   3     5607.56     5601.79    298.39 o 
   9   8   3      732.63      573.65    160.97 o 
  10   8   3    11478.44    11318.72    406.89 o 
  11   8   3     1174.05     1313.09    349.18 o 
  12   8   3     9387.75    10817.80    421.06 o 
  13   8   3     2423.41     2613.21    417.86 o 
  14   8   3      133.36      319.21    396.50 o 
  15   8   3     3332.94     3483.10    434.57 o 
  16   8   3     2366.79     2527.67    460.15 o 
  17   8   3     2025.35     1917.35    455.75 o 
  18   8   3     7683.93     7990.94    524.51 o 
 -17   9   3     9711.10     9148.56    852.68 o 
 -16   9   3     8033.54     9485.85    557.59 o 
 -15   9   3    12372.65    13288.99    872.98 o 
 -14   9   3     6593.94     6928.93    514.25 o 
 -13   9   3    15857.96    16190.84   1040.74 o 
 -12   9   3     4088.00     4232.07    423.72 o 
 -11   9   3    14566.34    15168.03    614.99 o 
 -10   9   3     2092.53     2170.66    401.13 o 
  -9   9   3     7671.24     7830.89   1002.94 o 
  -8   9   3        3.36     -236.46    348.48 o 
  -7   9   3    12650.42    12114.99    407.41 o 
  -6   9   3       82.53      163.63    217.29 o 
  -5   9   3    15274.71    16022.99    260.99 o 
  -4   9   3      416.27      495.65    172.38 o 
  -3   9   3    45165.29    45758.88    679.77 o 
  -2   9   3     8299.60     8518.84    203.22 o 
  -1   9   3    39574.09    41776.72    312.14 o 
   0   9   3    16983.00    17137.26    264.91 o 
   1   9   3    41074.72    42300.15    717.55 o 
   2   9   3    20252.34    19338.42    251.57 o 
   3   9   3    10192.69    10546.60    432.96 o 
   4   9   3    12379.26    11724.27    474.10 o 
   5   9   3     2439.98     2902.86    239.61 o 
   6   9   3     3698.98     3606.33    225.59 o 
   7   9   3      236.30      395.71    222.90 o 
   8   9   3     5262.57     5477.51    205.33 o 
   9   9   3      356.47       94.19    294.61 o 
  10   9   3     1798.68     1935.95    333.18 o 
  11   9   3     2080.13     1768.35    351.86 o 
  12   9   3     8044.08     8726.33    459.30 o 
  13   9   3     7754.14     7833.11    459.00 o 
  14   9   3     5574.90     5897.07    457.06 o 
  15   9   3     9807.20     9914.76    505.85 o 
  16   9   3     3842.45     3810.51    630.49 o 
  17   9   3     6809.00     6960.19    715.85 o 
 -16  10   3      794.80      860.87    688.08 o 
 -15  10   3     5681.03     5694.36    562.17 o 
 -14  10   3     1415.45      935.72    488.36 o 
 -13  10   3        3.20      122.97    432.23 o 
 -12  10   3     2040.83     2206.57    450.61 o 
 -11  10   3     3651.37     3414.74    607.78 o 
 -10  10   3     1159.90      876.20    389.11 o 
  -9  10   3     9223.75     9384.53    457.23 o 
  -8  10   3     3932.10     4121.93    405.98 o 
  -7  10   3      720.25      311.86    470.16 o 
  -6  10   3      121.91      -41.87    240.85 o 
  -5  10   3      173.55      130.01    189.61 o 
  -4  10   3      849.84      748.00    195.90 o 
  -3  10   3     2316.05     2313.71    160.96 o 
  -2  10   3    34106.05    34428.02    301.46 o 
  -1  10   3    11200.32    11050.92    239.91 o 
   0  10   3     1299.53     1176.77    166.53 o 
   1  10   3      439.18      487.52    184.51 o 
   2  10   3    11030.95    10800.49    255.16 o 
   3  10   3        2.71       98.42    381.61 o 
   4  10   3    43251.38    42967.39    946.37 o 
   5  10   3     2794.92     2845.07    220.43 o 
   6  10   3      469.99      334.82    219.28 o 
   7  10   3      416.41      318.29    225.43 o 
   8  10   3     3687.57     3924.87    269.92 o 
   9  10   3      707.30      411.60    326.55 o 
  10  10   3    11127.34    12079.09    470.70 o 
  11  10   3      278.41      224.22    356.65 o 
  12  10   3     2832.48     2878.51    427.22 o 
  13  10   3     2730.31     3098.91    438.48 o 
  14  10   3        6.09      265.02    401.35 o 
  15  10   3     2328.39     2465.49    476.83 o 
 -15  11   3    18580.15    20048.95    910.14 o 
 -14  11   3     1279.22     1445.01    508.39 o 
 -13  11   3    10250.59    10072.50    561.16 o 
 -12  11   3      246.55      219.53    455.38 o 
 -11  11   3     8828.80     9419.79    525.63 o 
 -10  11   3       34.51      335.21    393.30 o 
  -9  11   3     1994.49     2140.95    561.06 o 
  -8  11   3     2726.35     2703.51    527.79 o 
  -7  11   3       15.11       89.60    264.65 o 
  -6  11   3      496.11      545.16    257.92 o 
  -5  11   3     5535.58     5539.32    299.81 o 
  -4  11   3      843.11      667.29    206.71 o 
  -3  11   3    14404.44    15192.97    268.70 o 
  -2  11   3     1919.47     2200.30    193.50 o 
  -1  11   3    14877.64    15913.92    399.16 o 
   0  11   3      279.78      677.99    179.46 o 
   1  11   3    38446.75    38319.69    417.09 o 
   2  11   3        5.02      860.95    221.22 o 
   3  11   3    45569.18    44870.94    830.86 o 
   4  11   3    11449.27    11195.80    540.46 o 
   5  11   3    12503.56    12535.06    499.03 o 
   6  11   3    11285.71    11509.00    444.77 o 
   7  11   3    21816.94    22981.26    655.96 o 
   8  11   3    13542.36    14530.54    345.44 o 
   9  11   3    22113.98    23598.58    487.59 o 
  10  11   3    11353.62    11853.69    628.49 o 
  11  11   3    15736.49    16167.90    490.84 o 
  12  11   3     2420.36     2041.38    418.89 o 
  13  11   3    24990.79    26635.60   1057.26 o 
 -15  12   3       40.87      -12.58    712.72 o 
 -14  12   3     3902.17     4737.16    746.93 o 
 -13  12   3     4693.78     4395.84    725.96 o 
 -12  12   3     1531.43     1791.90    494.03 o 
 -11  12   3     1259.49     1688.80    622.55 o 
 -10  12   3     1159.30      277.39    584.12 o 
  -9  12   3      682.95     1161.55    557.58 o 
  -8  12   3     3315.69     3132.14    560.81 o 
  -7  12   3     7578.53     7593.97    345.69 o 
  -6  12   3     1451.71     1206.24    292.49 o 
  -5  12   3       90.98       14.76    337.71 o 
  -4  12   3     6600.06     6506.32    332.28 o 
  -3  12   3     1160.62     1396.85    299.09 o 
  -2  12   3       58.75      330.07    307.67 o 
  -1  12   3     1721.08     1694.49    294.40 o 
   0  12   3    10646.35    10660.59    369.93 o 
   1  12   3     3689.18     4022.55    324.97 o 
   2  12   3     1863.69     1965.52    488.64 o 
   3  12   3     7294.97     7854.87    558.03 o 
   4  12   3     1498.58     1479.51    455.29 o 
   5  12   3      502.27      725.22    473.98 o 
   6  12   3     6819.56     7000.05    419.42 o 
   7  12   3      173.59      170.29    365.49 o 
   8  12   3     2059.76     1780.80    284.91 o 
   9  12   3        7.57      155.67    595.73 o 
  10  12   3     2701.45     2590.49    738.62 o 
  11  12   3     2789.73     3168.99    682.27 o 
  12  12   3     3898.76     5043.74    740.47 o 
 -14  13   3     1407.47      994.60    740.78 o 
 -13  13   3     9809.56     9200.47    801.28 o 
 -12  13   3      171.97      -60.62    653.35 o 
 -11  13   3    15436.97    14546.73    794.78 o 
 -10  13   3     1415.49     1365.60    623.70 o 
  -9  13   3    25014.00    26968.89    848.95 o 
  -8  13   3    10948.55    12092.05    690.16 o 
  -6  13   3     4264.70     3907.51    422.42 o 
  -5  13   3    34415.73    33792.15    832.15 o 
  -4  13   3     6158.16     6043.12    352.50 o 
  -3  13   3    39799.54    39851.30    567.07 o 
  -2  13   3     6692.67     7193.60    382.44 o 
  -1  13   3    24803.28    24154.20    478.47 o 
   0  13   3     1200.71     1474.30    325.38 o 
   1  13   3    39953.87    40538.71   1026.01 o 
   2  13   3      738.13     1818.78    670.35 o 
   3  13   3    35635.00    34441.59    849.23 o 
   4  13   3     3526.27     3022.63    534.32 o 
   5  13   3     6121.56     5597.46    554.27 o 
   6  13   3      439.97      606.46    507.73 o 
   7  13   3    10005.49     9963.19    632.03 o 
   8  13   3      275.60      255.80    418.53 o 
   9  13   3    14234.21    14468.81    986.87 o 
  10  13   3      482.25      554.46    651.83 o 
  11  13   3     2726.02     1972.54    795.94 o 
 -12  14   3      102.32      115.18    701.49 o 
 -11  14   3      859.23      733.47    682.82 o 
 -10  14   3      110.91     -192.79    645.35 o 
  -9  14   3     1240.86      904.40    622.75 o 
  -6  14   3     1649.25     2078.97    547.89 o 
  -5  14   3      594.31      702.32    584.30 o 
  -4  14   3     2391.80     2186.15    544.00 o 
  -3  14   3       16.25      -44.14    335.24 o 
  -2  14   3       32.86      253.46    315.92 o 
  -1  14   3     2114.45     1741.39    335.72 o 
   0  14   3     1357.11     1548.87    339.93 o 
   1  14   3      170.51      292.59    342.34 o 
   2  14   3        7.94     -115.99    350.05 o 
   3  14   3     1378.35     1620.31    550.23 o 
   4  14   3     5603.39     5667.46    603.02 o 
   5  14   3      309.81      373.65    537.17 o 
   6  14   3      711.15     1349.52    548.83 o 
   7  14   3      864.84      762.92    551.50 o 
   8  14   3      243.21      -70.64    567.33 o 
   9  14   3      469.56      189.10    574.21 o 
  -7  15   3     2723.71     2229.00    697.77 o 
  -6  15   3     1095.43     1376.10    667.32 o 
  -5  15   3    12063.67    10706.45    747.36 o 
  -4  15   3      286.91      337.09    575.66 o 
  -3  15   3    18364.46    18175.64    781.15 o 
  -2  15   3      236.22      303.19    569.76 o 
  -1  15   3      958.07      579.82    358.49 o 
   0  15   3      965.35      836.60    360.25 o 
   1  15   3    10682.62    10279.85    459.85 o 
   2  15   3     1301.31     1504.38    384.74 o 
   3  15   3    11706.21    11590.05    481.36 o 
   4  15   3      239.80      119.89    388.67 o 
   5  15   3      542.09      374.10    571.52 o 
   6  15   3      732.01      818.53    575.45 o 
   7  15   3     8482.28     7977.95    684.49 o 
   8  15   3     1361.36      734.62    615.99 o 
   9  15   3     7688.16     6619.56    713.55 o 
  -4  16   3       98.34      -78.66    661.92 o 
  -3  16   3      367.67      819.29    595.32 o 
  -2  16   3      709.49      562.56    607.92 o 
  -1  16   3      315.12      153.89    614.18 o 
   0  16   3      909.38      905.54    615.57 o 
   1  16   3      319.67      -46.24    588.54 o 
   2  16   3     2603.01     2599.97    428.70 o 
   3  16   3       27.71      321.66    397.48 o 
   4  16   3     5564.97     5350.44    461.10 o 
   5  16   3      722.98      619.42    430.94 o 
   6  16   3     1146.80     1201.77    639.19 o 
   7  16   3      321.99      -33.26    638.64 o 
   2  17   3      383.13       72.20    637.50 o 
   3  17   3     4204.49     3729.30    714.32 o 
 -21   0   4     6784.18     6453.34    755.23 o 
 -20   0   4    18887.35    16298.54    816.56 o 
 -19   0   4     5738.01     5970.10    636.61 o 
 -18   0   4    32281.40    34457.12    886.00 o 
 -17   0   4     1382.06     1534.98    521.59 o 
 -16   0   4    12097.62    11894.74    606.59 o 
 -14   0   4    15080.15    15072.53    404.55 o 
 -13   0   4      491.34      634.02    144.16 o 
 -12   0   4    26573.79    24753.34    485.59 o 
 -11   0   4     8642.76     7903.10    303.11 o 
 -10   0   4        6.54       72.83    122.21 o 
  -9   0   4    31253.29    28427.43    846.62 o 
  -8   0   4    55863.24    54529.43    522.23 o 
  -7   0   4    55588.74    53911.29    371.90 o 
  -6   0   4    83793.50    87875.56    437.46 o 
  -5   0   4    21045.88    20940.80    489.48 o 
  -4   0   4     1173.45     1932.54    118.06 o 
  -3   0   4   204058.27   210981.33   1500.22 o 
  -2   0   4     9154.68    10482.53    142.14 o 
  -1   0   4    68219.64    69468.82    880.43 o 
   0   0   4     7778.35     9106.12    101.03 o 
   1   0   4     3264.46     3507.07    134.87 o 
   2   0   4    59952.73    57997.77    480.13 o 
   3   0   4    25676.45    23704.21    365.17 o 
   4   0   4    36851.89    40043.18    489.27 o 
   9   0   4     8402.92     7286.21    411.62 o 
  10   0   4   119250.83   123009.03   1050.41 o 
  11   0   4     3910.40     4397.59    435.63 o 
  12   0   4    58992.06    63867.79    856.89 o 
  13   0   4      274.09      148.43    426.68 o 
  14   0   4        1.11      -31.71    395.83 o 
  15   0   4       19.42        4.44    453.62 o 
  16   0   4    20563.35    20618.86    702.54 o 
  17   0   4     4577.02     4132.77    552.11 o 
  18   0   4     3752.18     4417.79    555.79 o 
  19   0   4      796.71      957.41    550.89 o 
  20   0   4      252.64      729.82    591.60 o 
  21   0   4        4.85      -67.23    614.26 o 
 -21   1   4      169.28        4.70    687.24 o 
 -20   1   4     1209.97      849.25    461.65 o 
 -19   1   4       10.08      295.98    435.46 o 
 -18   1   4     1163.91     1629.22    342.92 o 
 -17   1   4     1416.77     1697.64    325.09 o 
 -16   1   4     6125.51     6387.74    328.65 o 
 -15   1   4      580.04      353.73    253.33 o 
 -14   1   4      327.85      337.16    107.40 o 
 -13   1   4     5238.73     5020.98    197.04 o 
 -12   1   4       81.48       19.18    116.66 o 
 -11   1   4     4939.06     4900.05    140.38 o 
 -10   1   4      700.59      805.41    127.43 o 
  -9   1   4     2577.25     2573.74    138.18 o 
  -8   1   4       22.50       63.42     94.00 o 
  -7   1   4    11207.43    11411.11    300.15 o 
  -6   1   4     3296.15     3284.14    135.57 o 
  -5   1   4      315.03      323.80     85.31 o 
  -4   1   4    20574.75    20831.67    145.99 o 
  -3   1   4    19569.43    19072.54    122.63 o 
  -2   1   4    45988.43    45849.15    252.66 o 
  -1   1   4      469.97      584.54     48.55 o 
   0   1   4    37125.56    39651.00    373.00 o 
   1   1   4       84.32      172.72     86.56 o 
   2   1   4   135920.14   136289.91   2049.70 o 
   3   1   4     3181.63     2980.31    157.52 o 
   4   1   4    44211.40    44378.85    524.68 o 
   5   1   4    11425.31    11565.83    339.24 o 
   6   1   4    24241.23    22926.32    457.39 o 
   7   1   4     4070.79     3381.16    266.49 o 
   8   1   4    49324.62    49716.96    660.66 o 
   9   1   4      337.09      392.94    188.78 o 
  10   1   4     8870.03     7540.76    283.80 o 
  11   1   4     2394.44     2360.60    255.28 o 
  12   1   4     8428.94     8896.99    332.76 o 
  13   1   4      146.67      253.92    292.75 o 
  14   1   4     5964.53     5561.16    354.66 o 
  15   1   4     9905.93     8690.12    384.33 o 
  16   1   4     2227.55     1919.40    370.48 o 
  17   1   4     2827.77     3595.52    383.28 o 
  18   1   4      442.34      857.84    458.56 o 
  19   1   4      449.38       -1.40    399.97 o 
  20   1   4        3.72      202.25    413.53 o 
  21   1   4     1590.13     1279.42    740.18 o 
 -21   2   4     2683.90     1883.50    754.85 o 
 -20   2   4     6961.84     6166.44    504.84 o 
 -19   2   4     2548.72     2848.22    386.29 o 
 -18   2   4     6719.90     6589.28    368.66 o 
 -17   2   4     2857.57     2899.54    333.20 o 
 -16   2   4      365.27      202.11    379.39 o 
 -15   2   4     3021.42     3204.04    402.48 o 
 -14   2   4     2084.32     1952.60    275.76 o 
 -13   2   4     1386.48     1143.12    144.05 o 
 -12   2   4     3789.22     4550.56    172.25 o 
 -11   2   4    33856.21    31549.24    337.72 o 
 -10   2   4     1151.71     1243.88    152.92 o 
  -7   2   4     2596.63     2591.72    107.57 o 
  -6   2   4   105892.82   106429.77    784.04 o 
  -5   2   4    14754.72    14047.34    132.27 o 
  -4   2   4    28966.99    28797.76    352.22 o 
  -3   2   4     6873.99     6575.38    165.57 o 
  -2   2   4   124700.79   132630.77    746.67 o 
  -1   2   4      236.95      251.28     56.48 o 
   0   2   4    33827.98    38751.62    452.12 o 
   1   2   4   104891.64   109889.42   1019.12 o 
   2   2   4       37.17      225.43    108.09 o 
   3   2   4      927.82      862.09    123.03 o 
   4   2   4    48964.18    51453.85   1080.99 o 
   5   2   4     1696.19     1679.73    154.98 o 
   6   2   4    52893.00    53047.78   1184.38 o 
   7   2   4      352.39      258.03    135.16 o 
   8   2   4      367.69      898.48    116.37 o 
   9   2   4    15651.11    15751.21    305.17 o 
  10   2   4    58564.49    57541.57   1429.88 o 
  11   2   4     6804.34     6365.37    242.56 o 
  12   2   4    28012.03    26837.74    460.82 o 
  13   2   4     3386.12     3256.91    128.01 o 
  14   2   4      132.09      111.71     84.12 o 
  15   2   4     1541.07     1422.21    340.55 o 
  16   2   4    15904.58    16337.47    464.36 o 
  17   2   4      144.14       71.23    349.94 o 
  18   2   4     8082.50     6925.54    431.15 o 
  19   2   4     1112.26      891.36    409.85 o 
  20   2   4      125.58      -56.82    420.35 o 
  21   2   4        3.03       -6.91    436.83 o 
 -20   3   4      367.96      431.92    714.17 o 
 -19   3   4       76.07      262.35    559.93 o 
 -18   3   4      237.69       76.50    439.63 o 
 -17   3   4      502.50     1046.73    456.20 o 
 -16   3   4     6049.46     6268.50    277.81 o 
 -15   3   4      348.18      302.74    356.73 o 
 -14   3   4     2293.44     2178.68    365.45 o 
 -13   3   4     5488.39     5167.65    394.50 o 
 -12   3   4     3699.96     3584.10    351.42 o 
 -11   3   4    17800.52    17517.58    276.18 o 
 -10   3   4     1164.25     1070.80    172.82 o 
  -9   3   4    21167.29    21016.38    283.76 o 
  -8   3   4     6910.97     7003.71    185.90 o 
  -7   3   4    31698.77    29035.93    249.61 o 
  -6   3   4     8405.22     7820.16    151.39 o 
  -5   3   4    15394.37    14917.73    318.06 o 
  -4   3   4    23139.33    22145.87    295.44 o 
  -3   3   4      807.39      675.10     66.20 o 
  -2   3   4     2524.60     2316.84     94.33 o 
  -1   3   4     2576.48     2408.66     77.07 o 
   0   3   4     7629.43     7912.12    134.35 o 
   1   3   4    33963.69    33635.72    234.15 o 
   2   3   4     2370.49     2136.93    117.75 o 
   3   3   4     3789.49     3587.18    146.97 o 
   4   3   4     9763.55     9461.74    182.42 o 
   5   3   4    28807.81    28792.15    515.94 o 
   6   3   4    11008.46     9314.42    372.93 o 
   7   3   4    48819.00    43904.29    639.47 o 
   8   3   4     4739.71     5587.44    221.00 o 
   9   3   4     1033.10     1265.95    172.02 o 
  10   3   4     3390.53     3171.72    275.82 o 
  11   3   4     4844.53     4488.37    313.08 o 
  12   3   4        1.95       16.73    288.07 o 
  13   3   4     2405.01     1894.68    307.35 o 
  14   3   4     1457.27      997.47    368.84 o 
  15   3   4      145.00      317.85    328.75 o 
  16   3   4      614.33     1022.29    370.84 o 
  17   3   4     3084.58     3905.82    333.32 o 
  18   3   4       98.08      127.99    329.43 o 
  19   3   4     7430.41     7355.22    472.60 o 
  20   3   4      201.17      646.32    428.55 o 
 -20   4   4    13261.97    12445.64    871.53 o 
 -19   4   4      526.86     1032.60    728.64 o 
 -18   4   4    20287.21    18742.72    685.33 o 
 -17   4   4     2961.19     2620.35    833.93 o 
 -16   4   4    16084.82    17051.42    359.01 o 
 -15   4   4     2071.40     1947.88    259.26 o 
 -14   4   4    22073.19    23103.10   1016.28 o 
 -13   4   4       11.44      210.69    221.46 o 
 -12   4   4    30399.36    29957.11    647.48 o 
 -11   4   4    15875.73    15826.91    286.77 o 
 -10   4   4    26408.89    29155.13    264.27 o 
  -9   4   4     3250.23     3072.57    119.28 o 
  -8   4   4    69598.10    69183.75    336.49 o 
  -7   4   4      100.24       -4.81     92.65 o 
  -6   4   4   121424.55   123806.89    711.75 o 
  -5   4   4    24921.77    22935.68    480.70 o 
  -4   4   4    49509.88    51912.06    777.59 o 
  -3   4   4     4828.11     4880.76    125.26 o 
  -2   4   4   102052.67   106845.48    782.94 o 
  -1   4   4     3695.17     3868.91    128.13 o 
   0   4   4   159756.36   173254.31   2413.79 o 
   1   4   4    31703.46    30911.33    230.97 o 
   2   4   4    28324.15    30280.25    231.52 o 
   3   4   4     3160.48     3088.18    132.28 o 
   4   4   4    88467.53    91954.34    693.78 o 
   5   4   4     1827.61     1708.73    134.01 o 
   6   4   4    82757.48    81909.38   1005.92 o 
   7   4   4    12095.46    11688.90    256.87 o 
   8   4   4    11137.48    12662.76    311.44 o 
   9   4   4     1864.96     2135.15    384.74 o 
  10   4   4    64887.89    63106.83    882.66 o 
  11   4   4      836.41      887.81    300.07 o 
  12   4   4    43535.66    45015.23    617.40 o 
  13   4   4     1498.75     1344.93    263.92 o 
  14   4   4     2692.96     2646.19    299.64 o 
  15   4   4       13.02      -23.49    280.42 o 
  16   4   4    25703.30    25406.32    461.29 o 
  17   4   4     2418.94     2327.71    322.35 o 
  18   4   4    12034.99    11709.67    413.87 o 
  19   4   4      763.27      700.43    415.66 o 
  20   4   4     1833.91     1632.37    656.65 o 
 -19   5   4     1448.97     1958.56    766.07 o 
 -18   5   4     1115.14     1305.38    477.59 o 
 -17   5   4     2700.80     3413.86    461.30 o 
 -16   5   4    11518.69    11561.08    342.15 o 
 -15   5   4     5632.86     5258.89    281.84 o 
 -14   5   4      306.37      135.85    435.50 o 
 -13   5   4     1222.45     1070.78    432.84 o 
 -12   5   4     1273.40     1215.42    218.93 o 
 -11   5   4     5964.39     5980.58    251.30 o 
 -10   5   4     2984.78     3099.85    124.64 o 
  -9   5   4       69.02       94.93    109.38 o 
  -8   5   4     4430.94     3926.13    130.22 o 
  -7   5   4      614.67      624.54    103.95 o 
  -6   5   4     8878.92     8519.19    193.93 o 
  -5   5   4     2623.79     2454.35    227.02 o 
  -4   5   4    12863.84    12451.02    308.48 o 
  -3   5   4    59716.90    58425.77    332.83 o 
  -2   5   4     5160.63     5069.63    102.58 o 
  -1   5   4    32320.33    31336.33    268.16 o 
   0   5   4       77.20       19.52    112.92 o 
   1   5   4     1550.51     1445.18    128.01 o 
   2   5   4     1796.05     1955.39    164.86 o 
   3   5   4    43567.59    41290.13    322.37 o 
   4   5   4    22256.91    21799.43    214.68 o 
   5   5   4     1618.51     1607.52    118.37 o 
   6   5   4    18192.91    17649.12    233.71 o 
   7   5   4     1439.38     1653.84    201.73 o 
   8   5   4     2129.25     1505.82    432.85 o 
   9   5   4    16157.35    15713.80    547.01 o 
  10   5   4     1555.61     1618.62    318.52 o 
  11   5   4     2904.94     2734.85    366.69 o 
  12   5   4       20.93     -162.23    357.97 o 
  13   5   4      857.78      790.62    292.98 o 
  14   5   4     5144.53     5730.16    329.65 o 
  15   5   4    19454.91    19655.98    523.80 o 
  16   5   4     2256.32     2577.58    407.10 o 
  17   5   4       10.07      -50.70    412.98 o 
  18   5   4       10.08     -161.16    719.06 o 
  19   5   4     1925.09     2372.60    656.93 o 
  20   5   4       24.19      297.62    624.96 o 
 -18   6   4    14091.86    13542.22    630.56 o 
 -17   6   4     5369.19     5535.79    536.06 o 
 -16   6   4    12398.70    12560.09    416.88 o 
 -15   6   4        6.32      189.58    441.01 o 
 -14   6   4    26089.07    26782.41    605.90 o 
 -13   6   4       15.27     -182.73    381.47 o 
 -12   6   4    31455.21    33603.09    641.84 o 
 -11   6   4     1282.87      993.28    150.67 o 
 -10   6   4     9394.93     9422.65    159.68 o 
  -9   6   4     3355.28     3326.45    133.23 o 
  -8   6   4    14171.24    14466.81    340.81 o 
  -7   6   4      210.01      287.49    132.98 o 
  -6   6   4    13785.32    14858.20    311.44 o 
  -5   6   4     2766.50     2801.80    187.06 o 
  -4   6   4      693.54     1073.55     93.48 o 
  -3   6   4    14244.45    13398.46    168.48 o 
  -2   6   4    25958.21    28839.39    187.67 o 
  -1   6   4      878.10      790.77    134.33 o 
   0   6   4    18948.59    18933.83    556.95 o 
   1   6   4      667.02      853.44    130.41 o 
   2   6   4     9943.58    11325.24    190.16 o 
   3   6   4    10155.30     9546.23    139.30 o 
   4   6   4    58085.34    59799.91    283.68 o 
   5   6   4     2783.18     2793.01    123.26 o 
   6   6   4    43709.49    43451.52    477.02 o 
   7   6   4     1371.21     1111.65    151.25 o 
   8   6   4    16833.40    17510.31    350.93 o 
   9   6   4     5009.36     5591.42    302.29 o 
  10   6   4    35741.12    36880.75    860.54 o 
  11   6   4     7255.67     7226.17    363.76 o 
  12   6   4    31443.73    32453.31   1394.15 o 
  13   6   4      822.32     1296.36    351.19 o 
  14   6   4    10111.52    10735.14    497.98 o 
  15   6   4     1004.41      974.07    330.94 o 
  16   6   4    26136.60    26817.35    484.57 o 
  17   6   4       29.53       61.05    338.58 o 
  18   6   4    13193.31    14218.08    540.05 o 
  19   6   4        1.37      228.16    465.06 o 
 -18   7   4      967.91      266.46    744.10 o 
 -17   7   4      552.50      439.10    493.75 o 
 -16   7   4     5246.28     5802.35    518.45 o 
 -15   7   4     8026.18     8973.60    537.87 o 
 -14   7   4     1934.47     2435.57    458.71 o 
 -13   7   4     8650.58     9801.37    482.89 o 
 -12   7   4    20624.26    21038.62    550.60 o 
 -11   7   4      191.30      178.09    111.04 o 
 -10   7   4     1213.11     1246.35    130.28 o 
  -9   7   4    11982.50    12213.67    215.86 o 
  -8   7   4    31573.67    30409.37    423.51 o 
  -7   7   4     1963.37     2006.75    303.95 o 
  -6   7   4    21844.66    21488.25    824.92 o 
  -5   7   4       80.30       63.01    142.87 o 
  -4   7   4     3541.62     3399.11    132.76 o 
  -3   7   4    41378.49    40222.07    301.45 o 
  -2   7   4      945.30      861.25    106.08 o 
  -1   7   4     7683.46     7426.32    126.40 o 
   0   7   4       12.61       -6.84     76.50 o 
   1   7   4     4389.61     4618.14    172.90 o 
   2   7   4    17874.45    17097.16    232.46 o 
   3   7   4    10978.16    10928.60    194.25 o 
   4   7   4     1978.98     1765.72    136.63 o 
   5   7   4     6946.90     6595.28    178.63 o 
   6   7   4     1814.37     1579.36    149.80 o 
   7   7   4    27536.89    26802.82    397.33 o 
   8   7   4     1908.41     1841.59    174.31 o 
   9   7   4    10309.06    10073.25    340.46 o 
  10   7   4      578.44      328.08    342.27 o 
  11   7   4        9.23       52.70    325.13 o 
  12   7   4      357.27      376.22    329.30 o 
  13   7   4       21.08      -75.60    355.28 o 
  14   7   4      620.86      777.94    452.55 o 
  15   7   4    23927.19    26145.58    481.85 o 
  16   7   4      451.57      716.62    334.72 o 
  17   7   4     1655.15     1721.88    369.89 o 
  18   7   4     2412.31     2879.30    456.54 o 
 -17   8   4      955.65      919.07    541.13 o 
 -16   8   4      947.04      653.67    507.18 o 
 -15   8   4     5097.27     4702.76    497.62 o 
 -14   8   4     1995.81     1920.27    471.94 o 
 -13   8   4     8068.68     8987.19    512.61 o 
 -12   8   4     8686.30     8318.28    495.36 o 
 -11   8   4     2896.93     2895.25    182.29 o 
 -10   8   4     8938.37     9575.57    262.57 o 
  -9   8   4     2510.03     2291.99    275.87 o 
  -8   8   4     7043.44     7425.44    673.09 o 
  -7   8   4     3464.64     3454.25    325.21 o 
  -6   8   4     7600.22     8388.17    513.34 o 
  -5   8   4     6814.21     6794.93    180.06 o 
  -4   8   4     9742.90    10419.49    198.30 o 
  -3   8   4     2820.46     2824.08    139.24 o 
  -2   8   4    18698.40    19615.26    355.67 o 
  -1   8   4      218.21      440.32    113.41 o 
   0   8   4    41997.73    43173.49    484.70 o 
   1   8   4      565.83      516.28     97.53 o 
   2   8   4    24241.77    25541.68    383.47 o 
   3   8   4     4222.55     4047.05    220.57 o 
   4   8   4    29041.28    29707.37    287.50 o 
   5   8   4     5637.60     5707.83    269.48 o 
   6   8   4    13165.07    13426.79    262.64 o 
   7   8   4     1631.93     1584.55    168.35 o 
   8   8   4       91.14      100.95    178.16 o 
   9   8   4     1620.75     1700.14    180.75 o 
  10   8   4     1179.90     1176.95    299.33 o 
  11   8   4     3091.78     2330.14    331.98 o 
  12   8   4       31.85      -16.01    442.71 o 
  13   8   4     2177.68     1518.49    373.76 o 
  14   8   4     1232.15      650.92    399.42 o 
  15   8   4     5607.14     5951.69    472.91 o 
  16   8   4     6035.41     5822.14    396.31 o 
  17   8   4     2960.25     3127.79    654.30 o 
  18   8   4     6900.87     5922.34    722.17 o 
 -16   9   4     7534.91     7662.28    594.70 o 
 -15   9   4      115.27      429.04    472.06 o 
 -14   9   4      132.86      130.38    463.12 o 
 -13   9   4     2060.63     2608.21    806.52 o 
 -12   9   4     1035.22      923.27    441.48 o 
 -11   9   4     9671.02     9999.29    677.20 o 
 -10   9   4     8617.08     8691.53    501.32 o 
  -9   9   4     5944.51     6555.98    427.37 o 
  -8   9   4      293.90      169.26    366.82 o 
  -7   9   4     6400.40     6890.89    568.40 o 
  -6   9   4     1978.29     2160.65    180.51 o 
  -5   9   4    22989.57    22624.57    276.12 o 
  -4   9   4     9290.13     9069.05    309.32 o 
  -3   9   4       72.03      -17.83    145.17 o 
  -2   9   4     1352.49     1333.91    129.72 o 
  -1   9   4       35.89      247.65    118.87 o 
   0   9   4     6500.26     6283.94    317.83 o 
   1   9   4    12078.82    11396.77    276.77 o 
   2   9   4      706.83      649.92    264.00 o 
   3   9   4     7386.82     7119.67    335.46 o 
   4   9   4    11286.25    11427.14    378.49 o 
   5   9   4      695.73      464.13    185.28 o 
   6   9   4    11630.82    12101.53    308.64 o 
   7   9   4    11264.51    11730.77    376.63 o 
   8   9   4      260.83      250.70    176.64 o 
   9   9   4     2010.41     1907.16    303.92 o 
  10   9   4     2250.88     3041.24    371.13 o 
  11   9   4     2444.51     2540.54    367.18 o 
  12   9   4      370.20      357.32    369.89 o 
  13   9   4    10340.50    10715.09    459.17 o 
  14   9   4     2237.08     2121.84    424.34 o 
  15   9   4      605.22      515.19    564.79 o 
  16   9   4      238.60      105.73    587.61 o 
 -16  10   4    12517.67    11480.93    887.10 o 
 -15  10   4      833.91      504.39    483.02 o 
 -14  10   4    12885.86    12658.13    596.29 o 
 -13  10   4     2235.63     2785.46    504.38 o 
 -12  10   4    25411.96    24817.33    839.37 o 
 -11  10   4     5397.29     5693.42    460.32 o 
 -10  10   4    28000.77    27960.10    810.93 o 
  -9  10   4       27.25      -75.58    525.38 o 
  -8  10   4     9417.58     9974.63    609.29 o 
  -7  10   4      130.47      243.21    266.83 o 
  -6  10   4     7724.99     7570.93    230.70 o 
  -5  10   4        4.07       53.87    176.69 o 
  -4  10   4     3397.86     3790.74    189.28 o 
  -3  10   4      203.67       98.71    140.92 o 
  -2  10   4     4829.87     5041.54    167.35 o 
  -1  10   4     3925.90     3852.89    178.77 o 
   0  10   4    25942.48    26226.19    357.63 o 
   1  10   4     8429.06     8328.17    370.31 o 
   2  10   4    28985.95    29251.98    715.79 o 
   3  10   4     5567.03     5693.53    341.50 o 
   4  10   4    29233.42    30422.89    506.69 o 
   5  10   4       53.46       -1.10    319.97 o 
   6  10   4    17024.17    17550.00    310.70 o 
   7  10   4       46.37      -60.94    182.53 o 
   8  10   4    16344.48    16611.82    334.65 o 
   9  10   4     2284.71     2636.68    384.61 o 
  10  10   4     3583.77     3891.14    350.40 o 
  11  10   4     4314.93     4418.40    387.28 o 
  12  10   4     7097.97     6591.65    422.85 o 
  13  10   4      215.20       90.49    405.95 o 
  14  10   4    10611.59    10503.62    871.91 o 
 -15  11   4      147.80       22.89    712.93 o 
 -14  11   4      315.38       -3.90    689.25 o 
 -13  11   4       45.51      200.56    508.83 o 
 -12  11   4        5.09      143.88    479.07 o 
 -11  11   4     1223.64     1162.34    450.85 o 
 -10  11   4    21104.18    24257.74    819.40 o 
  -9  11   4     4935.21     4929.47    623.83 o 
  -8  11   4     2142.58     2427.59    538.50 o 
  -7  11   4       97.68      -55.29    491.80 o 
  -6  11   4     1540.50     1262.31    288.94 o 
  -5  11   4     1640.50     1646.67    256.73 o 
  -4  11   4    15773.04    16298.89    266.82 o 
  -3  11   4     4306.26     4528.19    202.68 o 
  -2  11   4     1090.61     1144.51    195.84 o 
  -1  11   4      612.15      593.84    167.07 o 
   0  11   4     3328.74     3272.22    176.86 o 
   1  11   4     1208.63     1225.58    320.70 o 
   2  11   4    15837.92    15796.29    603.69 o 
   3  11   4     4512.83     5176.21    514.86 o 
   4  11   4     2648.25     2755.21    466.18 o 
   5  11   4     1822.30     1776.78    360.72 o 
   6  11   4     5729.95     5618.03    387.27 o 
   7  11   4     1094.11     1101.70    246.38 o 
   8  11   4    17878.44    18597.50    363.51 o 
   9  11   4     5507.28     5242.46    366.01 o 
  10  11   4     1992.10     2573.14    631.50 o 
  11  11   4       35.30      144.62    653.63 o 
  12  11   4     2511.69     2694.69    705.12 o 
  13  11   4     3509.81     3587.95    716.82 o 
 -14  12   4    10624.65    11675.98    864.62 o 
 -13  12   4     1046.62      674.31    704.86 o 
 -12  12   4    15685.47    16892.74    849.81 o 
 -11  12   4      395.54      385.96    628.94 o 
 -10  12   4    23207.35    26021.38    867.20 o 
  -9  12   4     5229.00     5970.46    653.38 o 
  -8  12   4     7471.09     7880.23    639.27 o 
  -7  12   4     7469.52     7469.38    622.05 o 
  -6  12   4     4238.01     4047.99    300.47 o 
  -5  12   4     1539.90     1445.69    438.37 o 
  -4  12   4    12561.73    12687.70    368.88 o 
  -3  12   4     5862.22     5989.78    325.83 o 
  -2  12   4     4903.71     4525.80    319.24 o 
  -1  12   4     1083.53     1210.75    280.32 o 
   0  12   4     9995.16     9682.94    357.15 o 
   1  12   4     1167.73     1697.43    491.96 o 
   2  12   4    34612.55    34511.81    837.01 o 
   3  12   4      975.29     1390.27    488.13 o 
   4  12   4    14890.19    14882.10    635.28 o 
   5  12   4     1433.44     1335.99    496.02 o 
   6  12   4    25121.95    25380.43    948.95 o 
   7  12   4     2594.02     2912.05    772.64 o 
   8  12   4    26440.07    26297.05   1057.21 o 
   9  12   4     6190.48     5992.08    479.90 o 
  10  12   4     8433.01     8105.67    739.13 o 
  11  12   4     4472.62     4953.61    772.17 o 
  12  12   4     8706.29     8335.57    867.90 o 
 -12  13   4     4954.30     5305.75    767.05 o 
 -11  13   4      142.85      -89.84    665.28 o 
 -10  13   4      340.30     -234.70    640.03 o 
  -9  13   4     3635.17     3801.38    649.23 o 
  -8  13   4     4507.73     4945.61    630.71 o 
  -6  13   4     8224.75     8948.91    678.42 o 
  -5  13   4      963.81     1022.44    506.17 o 
  -4  13   4     2092.21     1909.08    308.41 o 
  -3  13   4       45.33       17.50    294.59 o 
  -2  13   4    12889.12    13130.15    404.30 o 
  -1  13   4     4983.91     5562.75    369.00 o 
   0  13   4     5496.38     5671.27    353.79 o 
   1  13   4    15745.09    15914.77    439.00 o 
   2  13   4       93.68      895.51    532.87 o 
   3  13   4      330.73       41.09    518.72 o 
   4  13   4      624.75      442.49    532.65 o 
   5  13   4     3561.26     3264.28    581.88 o 
   6  13   4       20.29      433.17    524.48 o 
   7  13   4     4279.60     5040.56    453.29 o 
   8  13   4      132.14      -23.13    419.51 o 
   9  13   4      128.80      595.20    455.60 o 
  10  13   4     2364.85     2558.26    714.78 o 
  11  13   4     1866.61     1908.27    816.59 o 
 -12  14   4     7318.88     6307.18    787.34 o 
 -11  14   4     3025.80     3210.19    750.79 o 
 -10  14   4    20068.44    20768.94    905.68 o 
  -9  14   4     1086.11      590.66    651.79 o 
  -7  14   4     1245.05     1425.51    570.11 o 
  -6  14   4    16890.36    16028.89    755.70 o 
  -5  14   4        9.00      368.58    579.26 o 
  -4  14   4    37432.48    37681.00    959.81 o 
  -3  14   4     6259.01     5487.10    636.61 o 
  -2  14   4    22891.33    22179.00    609.42 o 
  -1  14   4     2993.62     3133.90    360.89 o 
   0  14   4    16571.91    16344.16    462.04 o 
   1  14   4      300.43      425.76    341.33 o 
   2  14   4    38272.57    37440.57    609.03 o 
   3  14   4      942.21     1359.73    558.44 o 
   4  14   4     9573.16     9534.63    655.72 o 
   5  14   4       64.63      132.47    535.16 o 
   6  14   4     5531.14     4735.48    619.26 o 
   7  14   4      829.30      759.29    574.23 o 
   8  14   4    14684.79    14668.31    763.25 o 
   9  14   4       44.37       12.89    451.14 o 
  -6  15   4     1173.44     1024.66    664.94 o 
  -5  15   4      337.37      777.78    660.85 o 
  -4  15   4      179.24      532.36    566.11 o 
  -3  15   4     1561.62     1500.23    633.67 o 
  -2  15   4      849.99     1061.37    591.57 o 
  -1  15   4     3768.06     3256.92    601.56 o 
   0  15   4     1779.43     2012.20    609.76 o 
   1  15   4     2428.92     2237.54    391.17 o 
   2  15   4       68.95       53.12    368.33 o 
   3  15   4    10741.99    11615.17    805.54 o 
   4  15   4      460.67      801.16    578.67 o 
   5  15   4    13157.04    13255.57    741.81 o 
   6  15   4      149.25      467.45    617.36 o 
   7  15   4     7948.80     7934.33    720.12 o 
   8  15   4      238.66      412.01    635.52 o 
   9  15   4    11947.11    13491.38    816.43 o 
  -2  16   4       15.65      319.23    618.45 o 
  -1  16   4      826.56      714.45    589.95 o 
   0  16   4      234.50     -137.55    582.42 o 
   1  16   4     2761.00     3419.66    645.08 o 
   2  16   4     4417.45     4748.63    703.09 o 
   3  16   4      112.66      150.46    619.52 o 
   4  16   4      368.10      510.50    419.71 o 
   5  16   4        1.17       91.77    620.68 o 
   6  16   4     2229.54     1174.76    680.19 o 
   7  16   4      761.75      833.36    666.72 o 
 -20   1   5     6214.78     5642.87    725.64 o 
 -19   1   5    18285.52    18470.71    480.48 o 
 -18   1   5     1674.13     1242.76    342.71 o 
 -17   1   5    24669.08    25250.25    671.09 o 
 -16   1   5      200.19      309.01    291.47 o 
 -15   1   5    23756.61    23079.94    345.59 o 
 -14   1   5     7838.87     7705.64    177.29 o 
 -13   1   5    28027.18    26822.32    291.86 o 
 -12   1   5    27909.40    26593.02    307.86 o 
 -11   1   5    11749.98    11938.99    172.88 o 
 -10   1   5     7278.63     6975.01    187.72 o 
  -9   1   5     6242.44     6399.67    142.82 o 
  -8   1   5     7332.99     7528.66    234.27 o 
  -7   1   5    40983.95    41443.48    239.13 o 
  -6   1   5    22044.88    21576.80    297.55 o 
  -5   1   5    27903.08    29435.17    267.36 o 
  -4   1   5    12502.24    12176.94     81.99 o 
  -3   1   5    55795.27    59491.14    399.00 o 
  -2   1   5    86092.12    88953.70    720.69 o 
  -1   1   5   211648.14   227192.36   1609.82 o 
   0   1   5    10027.95    10153.93    107.50 o 
   1   1   5     4043.49     5207.61     95.69 o 
   2   1   5     1691.89     1942.93    167.39 o 
   3   1   5    11008.28    12412.33    228.29 o 
   4   1   5      669.73      681.04    183.55 o 
   5   1   5    43024.43    44691.57    572.08 o 
   6   1   5    39465.13    37072.73    546.64 o 
   7   1   5      246.54      309.09    237.19 o 
   8   1   5       29.78      -43.23    247.16 o 
   9   1   5    29074.39    30706.80    532.73 o 
  10   1   5     2423.09     1729.46    257.03 o 
  11   1   5   111580.61   108513.16    830.20 o 
  12   1   5     4077.02     3762.93    314.28 o 
  13   1   5    20329.63    20379.85    453.60 o 
  14   1   5      201.56      276.90    314.46 o 
  15   1   5    24171.38    25798.54    518.68 o 
  16   1   5       75.93      470.05    352.54 o 
  17   1   5    33996.95    33954.00    615.07 o 
  18   1   5     3726.74     4098.48    429.38 o 
  19   1   5       66.03      201.29    416.68 o 
  20   1   5      686.19      330.83    453.87 o 
 -20   2   5     2244.70     1817.39    709.69 o 
 -19   2   5      392.40      480.23    431.72 o 
 -18   2   5     1854.90     1285.13    348.92 o 
 -17   2   5     7484.88     7943.38    384.22 o 
 -16   2   5       47.47       17.96    403.96 o 
 -15   2   5     8736.21     8937.24    337.40 o 
 -14   2   5       10.50       -2.90    167.94 o 
 -13   2   5     5270.04     5084.96    160.13 o 
 -12   2   5       26.32      101.79    138.29 o 
 -11   2   5    12056.08    12601.50    191.62 o 
 -10   2   5      187.99      190.89    121.70 o 
  -9   2   5     2061.53     1832.88    254.22 o 
  -8   2   5      507.43      391.51    513.07 o 
  -7   2   5      596.73      426.85     70.39 o 
  -6   2   5     3319.62     2938.12     70.11 o 
  -5   2   5     3354.12     3378.55     82.10 o 
  -4   2   5      681.41      597.95     57.41 o 
  -3   2   5     6292.99     6432.93    114.38 o 
  -2   2   5       11.44       97.29     82.01 o 
  -1   2   5    15424.77    15605.96    186.70 o 
   0   2   5      394.47      439.97     74.05 o 
   1   2   5    44906.89    45732.42    245.77 o 
   2   2   5      143.04      127.17    113.17 o 
   3   2   5    57064.74    53996.04    619.41 o 
   4   2   5      641.69      559.03    165.79 o 
   5   2   5    23905.51    23976.43   1004.84 o 
   6   2   5    24901.34    23328.82    286.97 o 
   7   2   5    24846.45    23215.80    295.11 o 
   8   2   5    23394.71    24787.95    290.40 o 
   9   2   5    16549.56    16987.30    420.05 o 
  10   2   5     9456.99     8543.37    203.38 o 
  11   2   5     9192.36     8537.59    291.37 o 
  12   2   5    11276.75    11158.38    418.57 o 
  13   2   5    10225.06    10953.92    269.32 o 
  14   2   5      320.10      160.94    133.42 o 
  15   2   5     7180.07     6526.15    396.09 o 
  16   2   5      291.25      321.85    352.83 o 
  17   2   5     2060.48     2462.17    410.19 o 
  18   2   5       71.70      155.77    410.68 o 
  19   2   5      993.99      829.11    428.85 o 
  20   2   5      442.58      440.68    454.13 o 
 -20   3   5     4030.25     4652.55    779.56 o 
 -19   3   5     6893.96     7469.78    745.57 o 
 -18   3   5       95.90      170.34    333.40 o 
 -17   3   5     5611.10     5710.82    349.77 o 
 -16   3   5     2247.81     2130.91    417.43 o 
 -15   3   5     1857.56     1089.75    390.68 o 
 -14   3   5    11879.22    12260.65    780.24 o 
 -13   3   5     9480.29     9639.90    237.88 o 
 -12   3   5     5298.35     5325.52    362.64 o 
 -11   3   5      146.01     -125.96    297.53 o 
 -10   3   5      729.15      626.79    151.22 o 
  -9   3   5     1353.35     1523.39    142.26 o 
  -8   3   5     4031.02     3633.80    144.17 o 
  -7   3   5    30446.88    30413.16    465.92 o 
  -6   3   5    15864.85    14689.37    199.99 o 
  -5   3   5    28306.66    29813.84    426.84 o 
  -4   3   5     1621.53     1603.56    201.36 o 
  -3   3   5   107712.70   114624.59    490.77 o 
  -2   3   5     1061.45     1006.95    100.40 o 
  -1   3   5   144820.48   154226.23   1014.16 o 
   0   3   5    31479.93    32485.56    202.49 o 
   1   3   5    48963.34    52120.34    305.08 o 
   2   3   5      132.13      237.12    135.44 o 
   3   3   5    49070.49    52133.52    434.36 o 
   4   3   5     3754.35     3791.02    168.30 o 
   5   3   5    81576.77    83019.73    788.55 o 
   6   3   5    24443.55    23868.72    603.73 o 
   7   3   5     1243.56     1862.05    172.02 o 
   8   3   5     2927.90     2798.59    150.82 o 
   9   3   5    16828.90    16990.62    494.71 o 
  10   3   5    15101.59    15325.93    319.79 o 
  11   3   5    55247.00    54779.25   1475.36 o 
  12   3   5     2715.81     2422.77    314.81 o 
  13   3   5      233.16      316.15    330.56 o 
  14   3   5     6957.87     7331.85    385.71 o 
  15   3   5    11021.25    11144.73    426.60 o 
  16   3   5     6515.16     6999.62    410.59 o 
  17   3   5    17266.96    17139.13    517.47 o 
  18   3   5      291.40      194.68    338.94 o 
  19   3   5       19.63      -78.04    428.72 o 
  20   3   5      178.18     -125.69    448.60 o 
 -20   4   5      483.36        5.49    718.36 o 
 -19   4   5     9379.12     9192.69    813.43 o 
 -18   4   5      168.87      192.79    475.89 o 
 -17   4   5       41.77      325.25    426.85 o 
 -16   4   5      291.16      384.75    405.60 o 
 -15   4   5     1512.07     1740.41    417.95 o 
 -14   4   5      157.68      359.79    398.08 o 
 -13   4   5     2159.35     2316.42    369.27 o 
 -12   4   5     2806.73     2720.32    212.12 o 
 -11   4   5     6750.82     6388.42    220.81 o 
 -10   4   5     9984.90    10055.72    181.34 o 
  -9   4   5     1023.21      880.72    109.32 o 
  -8   4   5    21390.76    20813.33    244.33 o 
  -7   4   5    12993.38    11941.58    315.68 o 
  -6   4   5   107784.27   110025.42    694.56 o 
  -5   4   5      103.51      181.29    222.47 o 
  -4   4   5    28453.13    27039.02    186.13 o 
  -3   4   5      213.59      215.06     75.54 o 
  -2   4   5     3878.46     3361.98     93.86 o 
  -1   4   5     8864.28     8461.30     97.75 o 
   0   4   5     3529.32     3492.10    115.87 o 
   1   4   5      793.21      648.43    114.49 o 
   2   4   5     2403.62     2429.26    140.83 o 
   3   4   5      177.08       93.36    131.65 o 
   4   4   5    10464.22    10150.24    218.24 o 
   5   4   5    43468.94    41308.39    585.36 o 
   6   4   5    11319.25    10375.86    433.43 o 
   7   4   5    20072.05    21164.42    480.15 o 
   8   4   5      671.33      685.14    421.17 o 
   9   4   5    32343.07    31853.60    668.36 o 
  10   4   5       69.51     -152.47    454.49 o 
  11   4   5    24072.63    23421.43    456.32 o 
  12   4   5    10827.96    10765.22    505.10 o 
  13   4   5      573.81      514.09    310.46 o 
  14   4   5      539.02      528.76    291.90 o 
  15   4   5       43.81       28.20    282.96 o 
  16   4   5     1160.91     1060.06    327.46 o 
  17   4   5       44.01       58.45    344.54 o 
  18   4   5     5586.87     5775.92    406.66 o 
  19   4   5      980.22      761.37    465.77 o 
  20   4   5      251.43      -74.80    655.79 o 
 -19   5   5    11002.03     9556.66    864.76 o 
 -18   5   5     1611.42     1612.02    515.18 o 
 -17   5   5    12103.18    12190.49    569.68 o 
 -16   5   5       88.96      305.29    448.71 o 
 -15   5   5    28211.60    28806.66    519.04 o 
 -14   5   5     1054.79      959.07    387.29 o 
 -13   5   5    31988.47    32641.16    612.67 o 
 -12   5   5     6860.29     6590.54    256.23 o 
 -11   5   5    43089.62    43778.54    320.19 o 
 -10   5   5      333.65      180.50    114.33 o 
  -9   5   5    23158.89    23257.52    383.88 o 
  -8   5   5     5793.92     5523.31    135.64 o 
  -7   5   5    35788.48    34644.94   1037.49 o 
  -6   5   5     1385.23     1542.10    185.34 o 
  -5   5   5    15285.31    16757.74    362.84 o 
  -4   5   5    11602.49    11503.92    214.81 o 
  -3   5   5     4855.84     5393.23    133.97 o 
  -2   5   5    13743.61    13575.76    196.19 o 
  -1   5   5    28174.17    30734.95    265.35 o 
   0   5   5      482.46      465.81    141.85 o 
   1   5   5     3034.17     3630.46    147.55 o 
   2   5   5     4963.14     4602.86    142.96 o 
   3   5   5     8191.26     8894.32    301.95 o 
   4   5   5    11765.19    10485.45    139.41 o 
   5   5   5    34980.06    36535.02    482.72 o 
   6   5   5      765.70      719.17    129.00 o 
   7   5   5     2611.34     3812.12    447.60 o 
   8   5   5      306.79       60.85    427.64 o 
   9   5   5     8329.78     8614.01    350.27 o 
  10   5   5       22.46       91.89    463.45 o 
  11   5   5    34838.22    36381.62   1509.88 o 
  12   5   5     3278.85     3545.01    294.44 o 
  13   5   5     6569.84     6871.14    315.00 o 
  14   5   5     1480.44     1111.90    325.66 o 
  15   5   5     9790.95    10010.64    375.50 o 
  16   5   5      979.76     1056.10    344.87 o 
  17   5   5    18495.51    19968.58    590.20 o 
  18   5   5     1615.01     1336.49    642.38 o 
  19   5   5     2597.53     1699.20    631.59 o 
 -18   6   5     1144.68      629.79    707.06 o 
 -17   6   5     2692.38     1982.74    514.20 o 
 -16   6   5     6864.93     8160.94    652.83 o 
 -15   6   5     3804.22     3877.43    467.01 o 
 -14   6   5    17069.96    18700.20    799.24 o 
 -13   6   5     1907.97     2158.98    420.37 o 
 -12   6   5    13496.16    13052.64    487.97 o 
 -11   6   5      994.37      897.85    124.43 o 
 -10   6   5    27131.06    27256.96    322.23 o 
  -9   6   5       16.75       88.70    108.10 o 
  -8   6   5    19673.89    18193.75    338.91 o 
  -7   6   5    41583.88    40760.29    542.01 o 
  -6   6   5     9252.55     9838.83    333.85 o 
  -5   6   5     1781.24     1780.41    138.43 o 
  -4   6   5    12505.35    12555.71    242.35 o 
  -3   6   5      102.94      191.46     72.39 o 
  -2   6   5    72352.95    70800.42    277.38 o 
  -1   6   5    17584.36    18050.79    213.90 o 
   0   6   5    22912.09    22713.98    294.35 o 
   1   6   5    41593.93    41234.49    340.96 o 
   2   6   5    67494.73    65490.84    506.89 o 
   3   6   5    15678.84    15032.59    230.33 o 
   4   6   5    43705.13    42225.32    215.95 o 
   5   6   5     4985.56     4427.16    140.41 o 
   6   6   5       10.35       46.58    134.88 o 
   7   6   5     1881.42     2114.50    154.08 o 
   8   6   5     5575.40     5969.85    276.84 o 
   9   6   5       22.41       63.42    449.10 o 
  10   6   5     8555.99     8690.29    593.90 o 
  11   6   5     3931.61     3586.42    537.78 o 
  12   6   5      287.90      121.67    564.51 o 
  13   6   5     4847.41     5499.37    636.49 o 
  14   6   5    15818.49    17012.54    521.99 o 
  15   6   5      773.49     1048.09    410.58 o 
  16   6   5    18387.37    20159.11    599.67 o 
  17   6   5       65.71      150.26    349.20 o 
  18   6   5      158.17     -170.25    449.95 o 
  19   6   5      272.47      163.80    644.09 o 
 -18   7   5     1879.10     1433.62    724.23 o 
 -17   7   5     4204.78     3917.21    520.09 o 
 -16   7   5      838.65      394.10    489.26 o 
 -15   7   5     2535.01     1961.12    489.12 o 
 -14   7   5        2.42      228.04    459.40 o 
 -13   7   5    16420.88    16862.49    561.45 o 
 -12   7   5     1721.58     1209.77    421.29 o 
 -11   7   5    20005.49    20063.70    257.01 o 
 -10   7   5      166.42      177.70    125.14 o 
  -9   7   5    24905.27    25778.24    597.47 o 
  -8   7   5      292.59      381.90    320.81 o 
  -7   7   5    27394.85    28659.33    507.09 o 
  -6   7   5     1931.81     1496.80    442.42 o 
  -5   7   5    11515.16    12591.73    306.01 o 
  -4   7   5     4251.83     4298.07    192.86 o 
  -3   7   5    13154.85    14129.11    186.90 o 
  -2   7   5      316.74      435.52    106.12 o 
  -1   7   5    28482.63    30313.55    279.39 o 
   0   7   5    11726.79    12447.15    455.52 o 
   1   7   5    33196.86    34855.77    401.52 o 
   2   7   5       88.93       39.01    162.35 o 
   3   7   5    37098.84    37156.90    461.44 o 
   4   7   5     3459.49     3428.07    169.25 o 
   5   7   5    60709.32    61247.49    325.97 o 
   6   7   5       10.69      -79.94    143.95 o 
   7   7   5    26138.65    26473.74    282.75 o 
   8   7   5     3776.70     3770.52    193.18 o 
   9   7   5    16216.47    16757.08    384.71 o 
  10   7   5       82.75       47.35    295.13 o 
  11   7   5    21611.36    21760.24    462.01 o 
  12   7   5     1493.70     1927.38    357.72 o 
  13   7   5     4607.26     4625.35    391.66 o 
  14   7   5      319.67       31.07    375.50 o 
  15   7   5     9987.72    10363.25    388.84 o 
  16   7   5      156.79      182.42    357.23 o 
  17   7   5    17263.23    17494.59   1102.57 o 
  18   7   5      442.76      971.09    455.40 o 
 -16   8   5      210.72      468.40    640.00 o 
 -15   8   5      650.48       98.50    492.56 o 
 -14   8   5       76.08      256.94    460.19 o 
 -13   8   5    11380.12    12154.54    538.56 o 
 -12   8   5     1711.44     1211.10    443.73 o 
 -11   8   5      161.26       51.09    200.08 o 
 -10   8   5      138.11     -274.95    374.95 o 
  -9   8   5     3823.00     3520.28    284.56 o 
  -8   8   5      265.36       76.77    336.11 o 
  -7   8   5    57171.96    61310.89    949.24 o 
  -6   8   5    19908.50    20197.71    338.58 o 
  -5   8   5     3238.82     3207.44    142.22 o 
  -4   8   5       37.49       13.45    129.36 o 
  -3   8   5     2767.89     2503.97    140.41 o 
  -2   8   5      182.12      308.47     96.05 o 
  -1   8   5    24449.06    23314.99    567.97 o 
   0   8   5    14575.83    14546.48    326.53 o 
   1   8   5      529.76      480.35    186.58 o 
   2   8   5       81.75       74.89    193.22 o 
   3   8   5        5.63        5.22    267.53 o 
   4   8   5       40.50     -162.98    276.74 o 
   5   8   5    14178.88    14186.86    258.44 o 
   6   8   5    28077.65    28044.38    268.16 o 
   7   8   5      447.43      391.21    159.85 o 
   8   8   5     2385.11     2483.85    178.65 o 
   9   8   5     3796.19     3662.73    300.47 o 
  10   8   5     2772.32     2727.67    323.13 o 
  11   8   5     9782.79    10211.26    401.78 o 
  12   8   5    15347.29    16018.54    535.67 o 
  13   8   5        8.06      208.08    362.77 o 
  14   8   5      811.30      784.93    403.16 o 
  15   8   5      285.11      330.86    419.10 o 
  16   8   5      399.39      296.22    347.17 o 
  17   8   5     1762.11     1615.40    462.05 o 
 -16   9   5        1.32      417.73    739.83 o 
 -15   9   5     4372.85     4609.18    528.23 o 
 -14   9   5      689.81      918.38    468.85 o 
 -13   9   5    11326.21    12504.32    546.13 o 
 -12   9   5     4602.53     4960.85    499.06 o 
 -11   9   5    17340.06    18777.92    557.71 o 
 -10   9   5     4313.54     4172.90    435.81 o 
  -9   9   5    22837.07    22709.68    786.79 o 
  -8   9   5     2619.86     2839.41    510.57 o 
  -7   9   5    21203.83    22454.78    381.18 o 
  -6   9   5      261.30      106.29    232.08 o 
  -5   9   5    30744.54    31863.23    418.75 o 
  -4   9   5     3456.28     3452.97    160.60 o 
  -3   9   5    16143.32    17027.91    306.80 o 
  -2   9   5    15478.39    15737.81    192.34 o 
  -1   9   5    21060.37    21574.25    374.82 o 
   0   9   5    14815.52    14224.84    336.34 o 
   1   9   5    38596.64    39097.64    625.07 o 
   2   9   5      468.27      565.23    210.89 o 
   3   9   5    52229.33    52354.33   2163.45 o 
   4   9   5      140.91      265.51    305.92 o 
   5   9   5    46585.43    48822.55    607.93 o 
   6   9   5       90.96       32.47    160.12 o 
   7   9   5    27967.18    27769.09    294.48 o 
   8   9   5       71.53       68.99    171.35 o 
   9   9   5     9500.80    10104.80    356.16 o 
  10   9   5      340.32      396.04    299.03 o 
  11   9   5     3301.73     3264.37    354.72 o 
  12   9   5     1814.41     1735.95    380.10 o 
  13   9   5     1977.30     1608.39    518.75 o 
  14   9   5      307.07      410.62    412.51 o 
  15   9   5     2187.09     1758.90    780.04 o 
 -15  10   5     4152.66     4741.84    572.67 o 
 -14  10   5      156.74      219.27    489.67 o 
 -13  10   5       36.24      165.73    461.12 o 
 -12  10   5     2115.47     2360.32    487.01 o 
 -11  10   5    16454.79    18347.55    588.83 o 
 -10  10   5     1214.07     1187.36    578.74 o 
  -9  10   5    23696.12    26321.50    841.96 o 
  -8  10   5      403.52      678.40    519.24 o 
  -7  10   5     2108.46     2065.11    272.20 o 
  -6  10   5    12760.92    13277.82    492.15 o 
  -5  10   5    47307.02    47649.83    390.35 o 
  -4  10   5     4711.92     4602.04    187.31 o 
  -3  10   5    25160.13    25827.82    399.56 o 
  -2  10   5       49.23      102.80    120.07 o 
  -1  10   5     1793.50     1795.11    128.30 o 
   0  10   5    12101.00    10846.59    312.26 o 
   1  10   5    26218.65    24596.11    665.55 o 
   2  10   5       83.40     -298.56    411.55 o 
   3  10   5     8773.89     8906.93    376.19 o 
   4  10   5     5286.08     5000.95    338.26 o 
   5  10   5        6.71     -131.05    325.40 o 
   6  10   5     1610.21     1660.06    172.45 o 
   7  10   5     4806.90     4546.62    242.03 o 
   8  10   5     4260.58     4734.20    263.40 o 
   9  10   5     1455.67     1497.00    637.68 o 
  10  10   5     5912.05     5835.21    459.91 o 
  11  10   5      226.47      -30.36    346.50 o 
  12  10   5     3237.18     4183.55    750.53 o 
  13  10   5     3885.32     3501.93    688.30 o 
  14  10   5      820.79       70.57    789.91 o 
 -14  11   5     3729.68     4204.11    788.67 o 
 -13  11   5    14052.16    14784.98    722.99 o 
 -12  11   5      142.02      270.91    681.73 o 
 -11  11   5    20947.39    21290.11    846.70 o 
 -10  11   5      132.02     -309.83    588.72 o 
  -9  11   5    18120.33    20226.65    813.09 o 
  -8  11   5      102.21     -231.67    523.03 o 
  -7  11   5    13326.87    14618.48    690.75 o 
  -6  11   5     2703.96     2932.77    252.29 o 
  -5  11   5     3850.92     3746.60    232.09 o 
  -4  11   5      150.96      147.36    219.18 o 
  -3  11   5     1748.27     1767.94    244.81 o 
  -2  11   5      189.55      256.80    249.14 o 
  -1  11   5       10.96      130.10    247.40 o 
   0  11   5     4098.00     3664.04    392.45 o 
   1  11   5     4967.43     5385.50    542.90 o 
   2  11   5     2715.49     2453.89    507.32 o 
   3  11   5     9535.87     8556.00    569.87 o 
   4  11   5     6200.01     6049.00    378.45 o 
   5  11   5     8216.89     8692.66    565.59 o 
   6  11   5     6586.79     6802.59    427.59 o 
   7  11   5    22704.87    22370.57    983.96 o 
   8  11   5      345.10      484.89    381.58 o 
   9  11   5    16519.05    16611.58    832.27 o 
  10  11   5     2784.24     2591.35    658.16 o 
  11  11   5     6421.23     5960.56    785.92 o 
  12  11   5     1984.28     2004.26    760.82 o 
  13  11   5    16158.53    16229.27    884.95 o 
 -13  12   5     6024.14     5607.36    768.78 o 
 -12  12   5      115.73      235.10    698.06 o 
 -11  12   5        8.08     -173.09    633.21 o 
 -10  12   5       16.39     -134.84    611.28 o 
  -9  12   5       67.86      -78.01    614.79 o 
  -8  12   5     3235.48     3776.83    625.25 o 
  -7  12   5     4906.66     5678.42    644.90 o 
  -6  12   5      121.07      110.87    387.80 o 
  -5  12   5      350.87      332.83    527.97 o 
  -4  12   5      645.89      749.51    256.06 o 
  -3  12   5        2.69      -22.86    257.31 o 
  -2  12   5     1402.59     1706.34    279.18 o 
  -1  12   5     8741.27     8955.09    349.59 o 
   0  12   5     7477.92     7718.08    344.62 o 
   1  12   5      209.72      607.44    509.05 o 
   2  12   5     3687.81     3134.30    499.91 o 
   3  12   5      698.69      205.81    459.99 o 
   4  12   5     1243.84     1355.37    485.06 o 
   5  12   5      224.84      133.42    365.64 o 
   6  12   5    10296.20    10185.46    465.73 o 
   7  12   5    10148.95     9983.56    487.86 o 
   8  12   5      220.99      179.96    414.07 o 
   9  12   5     2880.40     3043.91    468.66 o 
  10  12   5      227.11      127.56    626.73 o 
  11  12   5      139.00      246.09    753.05 o 
  12  12   5     6466.85     7495.36    882.84 o 
 -12  13   5     2546.86     2199.20    741.71 o 
 -11  13   5     8730.32     8141.14    768.32 o 
 -10  13   5      854.24      366.03    649.48 o 
  -9  13   5     8253.76     7593.81    718.70 o 
  -8  13   5      255.26      949.41    613.83 o 
  -7  13   5     5118.36     4647.25    651.22 o 
  -6  13   5     1210.55      981.38    535.83 o 
  -5  13   5    16127.34    15153.83    738.10 o 
  -4  13   5      103.20      146.63    539.58 o 
  -3  13   5     7042.50     6723.35    649.36 o 
  -2  13   5     6837.27     6694.96    342.69 o 
  -1  13   5     7343.74     7115.45    365.20 o 
   0  13   5      193.47      476.49    305.11 o 
   1  13   5    26606.20    25668.01    504.10 o 
   2  13   5      546.70      828.37    504.90 o 
   3  13   5    15179.65    14556.89    702.95 o 
   4  13   5      616.11      587.86    559.99 o 
   5  13   5     8025.01     6779.83    626.03 o 
   6  13   5     2614.23     2340.78    567.64 o 
   7  13   5    18077.91    18022.00   1519.40 o 
   8  13   5      160.29      155.10    431.11 o 
   9  13   5     5239.64     4852.00    494.64 o 
  10  13   5      333.44       -1.66    680.81 o 
  11  13   5     1424.44      713.82    794.08 o 
 -11  14   5      181.39      138.11    686.25 o 
 -10  14   5      220.91       -5.02    676.09 o 
  -9  14   5        2.46        5.59    680.50 o 
  -8  14   5     2983.71     2183.51    655.02 o 
  -7  14   5     3737.76     3482.89    629.10 o 
  -6  14   5     1002.26     1051.33    563.10 o 
  -5  14   5      813.76      659.05    611.93 o 
  -4  14   5     1737.75     2252.89    613.45 o 
  -3  14   5     1150.22      946.69    595.29 o 
  -2  14   5     2743.29     2665.55    548.64 o 
  -1  14   5     9458.06     9191.41    635.50 o 
   0  14   5      116.97      250.37    320.91 o 
   1  14   5     3672.28     3771.45    367.33 o 
   2  14   5      146.38      425.80    453.78 o 
   3  14   5     9159.64     8713.89    675.96 o 
   4  14   5     4030.62     4714.22    589.92 o 
   5  14   5     4048.46     3420.57    605.06 o 
   6  14   5      308.38      455.19    612.85 o 
   7  14   5      391.62      322.59    604.50 o 
   8  14   5     3243.04     2976.47    657.84 o 
   9  14   5      158.50      -63.93    474.04 o 
  -5  15   5    12998.04    12865.15    813.27 o 
  -4  15   5       50.10       19.71    636.43 o 
  -3  15   5    10309.92     9246.06    715.65 o 
  -2  15   5     1951.39     1706.16    580.45 o 
  -1  15   5     5788.25     5561.18    671.25 o 
   0  15   5      366.64      -48.27    599.04 o 
   1  15   5    18075.11    17825.48    790.29 o 
   2  15   5     1011.28     1833.24    587.34 o 
   3  15   5     9815.36     8486.20    457.59 o 
   4  15   5     2012.56     1775.98    616.47 o 
   5  15   5     2772.68     1762.92    655.09 o 
   6  15   5      261.26      492.31    609.96 o 
   7  15   5    13387.46    11503.47    790.28 o 
   8  15   5      117.30      145.61    676.65 o 
   9  15   5     5894.02     4721.63    736.37 o 
   0  16   5        8.75      337.45    649.40 o 
   1  16   5       89.77      122.63    643.32 o 
   2  16   5     1046.31     1045.04    662.01 o 
   3  16   5      463.71      389.14    654.82 o 
   4  16   5     2187.91     2215.38    666.28 o 
   5  16   5      368.68      483.52    682.70 o 
 -19   0   6     1081.48      791.97    604.49 o 
 -18   0   6    18835.19    20162.35    585.26 o 
 -17   0   6     7360.18     8054.24    468.85 o 
 -16   0   6    43052.61    44016.01   1669.17 o 
 -15   0   6    10693.41    10893.98    426.14 o 
 -14   0   6    86964.19    84558.91    922.26 o 
 -13   0   6     8253.00     8614.10    250.90 o 
 -12   0   6    51658.58    55113.99   1115.52 o 
 -11   0   6    34191.01    34875.72    901.88 o 
  -9   0   6     1548.89     1557.50    177.40 o 
  -8   0   6    63282.53    60251.15    488.91 o 
  -7   0   6    92395.73    90193.29   2328.58 o 
  -6   0   6    38003.39    41183.66    781.79 o 
  -5   0   6    54159.09    53023.03    687.54 o 
  -4   0   6    48578.40    49650.86    532.17 o 
  -3   0   6     7326.25     7059.55     94.49 o 
  -1   0   6    11459.93    11426.59    119.67 o 
   0   0   6    79064.48    82329.02    299.96 o 
   1   0   6      776.47      598.17     95.45 o 
   2   0   6    19281.87    22557.35    334.11 o 
   3   0   6    27285.00    27896.56    480.49 o 
   4   0   6    66208.34    72786.46    768.04 o 
   9   0   6       75.50      220.95    357.49 o 
  10   0   6    40837.98    39466.33    733.18 o 
  11   0   6    33962.30    33277.16    738.40 o 
  12   0   6    16794.84    17829.24    631.95 o 
  13   0   6     4761.82     4576.53    466.14 o 
  14   0   6    16167.09    16777.29    681.04 o 
  15   0   6      433.27      560.24    467.59 o 
  16   0   6    80056.75    86791.89   1237.62 o 
  17   0   6     4911.98     6349.04    597.33 o 
  18   0   6    12401.69    13262.40    727.32 o 
  19   0   6     7586.98     6417.43    722.07 o 
  20   0   6     2006.52      507.26    672.01 o 
 -19   1   6      692.96      487.99    609.27 o 
 -18   1   6     2913.08     2949.64    321.85 o 
 -17   1   6      935.27     1063.03    286.24 o 
 -16   1   6     6885.36     8018.37    306.87 o 
 -15   1   6        3.65      194.26    253.79 o 
 -14   1   6     6486.33     6001.78    336.64 o 
 -13   1   6     3166.60     3184.95    116.48 o 
 -12   1   6     5434.57     5362.71    263.22 o 
 -11   1   6     1532.67     1358.91     88.01 o 
  -9   1   6    13962.77    14184.91    258.47 o 
  -8   1   6      139.51       80.62    122.13 o 
  -7   1   6    10348.83     9783.62    165.75 o 
  -6   1   6      941.73      763.80     92.32 o 
  -5   1   6    10037.01     9369.72    165.20 o 
  -4   1   6       49.28       90.85     41.17 o 
  -3   1   6    25633.53    24859.40    173.70 o 
  -2   1   6      493.39      442.00     56.37 o 
  -1   1   6    16109.87    16199.93    136.22 o 
   0   1   6     4135.23     4385.99     83.45 o 
   1   1   6     7196.43     7126.02    100.30 o 
   2   1   6    28767.22    29349.77    186.26 o 
   3   1   6    11476.13    10768.79    359.94 o 
   4   1   6     5572.51     5560.71    213.01 o 
   5   1   6     5737.31     5901.41    345.30 o 
   6   1   6    43062.32    43746.47    631.88 o 
   7   1   6      902.89      913.57    274.35 o 
   8   1   6    16852.45    14615.30    450.46 o 
   9   1   6      464.33      491.86    275.90 o 
  10   1   6     7342.66     8139.17    353.02 o 
  11   1   6     7682.44     7852.05    575.77 o 
  12   1   6    13307.64    13445.56    420.27 o 
  13   1   6      355.51      190.93    307.11 o 
  14   1   6     7515.22     7322.63    414.14 o 
  15   1   6        2.72       71.41    372.86 o 
  16   1   6     2121.76     2980.35    393.10 o 
  17   1   6      111.54      278.91    389.87 o 
  18   1   6     1525.68      645.68    403.79 o 
  19   1   6      572.25      217.45    462.07 o 
  20   1   6      610.09      322.71    467.12 o 
 -20   2   6     3028.62     2744.68    706.27 o 
 -19   2   6     1142.76      758.19    663.79 o 
 -18   2   6     6978.95     6924.82    422.04 o 
 -17   2   6      508.64      556.67    322.57 o 
 -16   2   6    17816.31    17469.91    412.79 o 
 -15   2   6    17277.96    17107.94    392.27 o 
 -14   2   6    16455.20    16370.14    411.98 o 
 -13   2   6     3400.64     3704.06    153.40 o 
 -12   2   6    10189.56     9782.53    230.13 o 
 -11   2   6     2681.63     2830.82    149.61 o 
 -10   2   6     3266.29     3735.31    115.89 o 
  -9   2   6    10006.92     9580.23    203.60 o 
  -8   2   6     8044.70     9017.77    161.32 o 
  -7   2   6     1615.60     1569.69    108.89 o 
  -6   2   6    14805.52    16383.81    162.70 o 
  -5   2   6    14719.93    13730.66    214.76 o 
  -4   2   6    20259.77    22373.31    292.74 o 
  -3   2   6    29188.58    27871.45    301.35 o 
  -2   2   6   103246.07   107532.76    473.08 o 
  -1   2   6     4590.97     4464.85     80.39 o 
   0   2   6   156617.73   174055.33   1021.81 o 
   1   2   6      334.55      479.45     82.58 o 
   2   2   6    76637.74    79562.93    868.57 o 
   3   2   6    20821.22    20600.95    432.41 o 
   4   2   6   124655.54   121646.91   2976.30 o 
   5   2   6    15437.58    15071.49    335.93 o 
   6   2   6    43864.13    45463.27    408.20 o 
   7   2   6    14461.22    14049.65    276.80 o 
   8   2   6     9909.00    10412.49    224.09 o 
   9   2   6     2073.20     1924.68    227.27 o 
  10   2   6    56950.86    57298.04    630.08 o 
  11   2   6      131.83      117.21    190.09 o 
  12   2   6    19462.53    20064.95    287.15 o 
  13   2   6     1065.04     1195.48    180.36 o 
  14   2   6     9959.55    10531.44    235.16 o 
  15   2   6    24129.11    24165.30    536.86 o 
  16   2   6    44661.46    45347.01   1618.57 o 
  17   2   6     1655.13     1967.21    393.36 o 
  18   2   6     5692.30     5810.62    458.18 o 
  19   2   6     1134.34      933.57    450.27 o 
  20   2   6     1672.49     1643.41    655.27 o 
 -20   3   6     2114.03     2329.14    725.24 o 
 -19   3   6     2878.72     2839.11    698.16 o 
 -18   3   6     3543.28     3412.74    497.10 o 
 -17   3   6     2170.06     1990.46    333.81 o 
 -16   3   6       95.15      192.80    303.06 o 
 -15   3   6     2338.24     2388.42    300.04 o 
 -14   3   6     3383.34     2960.46    175.25 o 
 -13   3   6        8.63       49.71    159.99 o 
 -12   3   6      166.88      257.25    192.70 o 
 -11   3   6        8.20     -134.28    319.00 o 
 -10   3   6     5467.99     5501.55    332.95 o 
  -9   3   6      797.70      612.19     95.30 o 
  -8   3   6     2994.04     2669.80    105.14 o 
  -7   3   6     7568.85     7123.88    206.97 o 
  -5   3   6    43583.01    43626.00    363.81 o 
  -4   3   6      349.45      354.15    131.13 o 
  -3   3   6    21901.84    21909.72    189.82 o 
  -2   3   6     9002.42     8332.11    221.55 o 
  -1   3   6    32094.85    32164.94    140.72 o 
   0   3   6     2301.23     2373.03     82.89 o 
   1   3   6    11790.02    12004.44    226.62 o 
   2   3   6     7664.38     8049.33    115.32 o 
   3   3   6     1903.39     1917.52    141.73 o 
   4   3   6      354.21      150.42    151.23 o 
   5   3   6     6522.10     6451.50    232.58 o 
   6   3   6      949.58     1286.04    194.11 o 
   7   3   6      634.22      628.28    177.34 o 
   8   3   6      153.63      188.44    159.37 o 
   9   3   6      716.43      625.11    172.91 o 
  10   3   6    13270.40    13055.93    248.84 o 
  11   3   6    13248.86    13765.54    250.02 o 
  12   3   6     7919.19     7978.52    217.09 o 
  13   3   6    10426.53    10757.89    418.20 o 
  14   3   6       19.85       74.94    363.95 o 
  15   3   6      106.21      -41.68    374.97 o 
  16   3   6      950.62      838.42    385.74 o 
  17   3   6      545.90      502.89    394.75 o 
  18   3   6      335.68      629.82    423.59 o 
  19   3   6       13.64     -207.84    452.03 o 
 -20   4   6     3164.47     1699.31    765.63 o 
 -19   4   6      292.66      334.69    694.27 o 
 -18   4   6     5146.83     5011.81    550.86 o 
 -17   4   6      349.22      486.40    482.09 o 
 -16   4   6     7203.56     6435.83    343.78 o 
 -15   4   6    19257.30    20194.46    714.78 o 
 -14   4   6     5055.15     4644.35    443.66 o 
 -13   4   6     2252.04      722.30    413.63 o 
 -12   4   6     8108.70     8236.10    408.23 o 
 -11   4   6       23.14       95.63    159.24 o 
 -10   4   6     1332.30     1554.12    112.26 o 
  -9   4   6    23416.07    22215.41    181.03 o 
  -8   4   6     6201.57     6406.40    190.34 o 
  -7   4   6       52.20        9.31    136.44 o 
  -6   4   6     5806.12     6610.20    294.03 o 
  -5   4   6        0.92       24.75    218.07 o 
  -4   4   6      248.86      491.66    134.72 o 
  -3   4   6    33627.09    32941.60    285.38 o 
  -2   4   6    29824.33    32250.15    190.84 o 
  -1   4   6     2860.91     2751.19     77.04 o 
   0   4   6    14635.50    16394.04    172.12 o 
   1   4   6       50.85      104.27    117.54 o 
   2   4   6        3.89      108.08    113.65 o 
   3   4   6    54568.90    53116.37    549.68 o 
   4   4   6    17550.33    18267.60    261.15 o 
   5   4   6     1403.01     1390.87    224.79 o 
   6   4   6     6325.70     6556.98    429.72 o 
   7   4   6       32.40      -38.03    410.23 o 
   8   4   6       48.84      -77.36    429.05 o 
   9   4   6     6863.78     6041.40    438.79 o 
  10   4   6    16899.25    18203.01    445.45 o 
  11   4   6     2224.21     1960.01    318.52 o 
  12   4   6     2036.23     1947.56    334.34 o 
  13   4   6     1443.59     1425.28    350.93 o 
  14   4   6      219.07      227.59    373.96 o 
  15   4   6     5654.15     5348.74    403.47 o 
  16   4   6    12555.02    13526.03    496.02 o 
  17   4   6      232.50      631.62    358.91 o 
  18   4   6      996.33      897.57    444.57 o 
  19   4   6       77.64       24.46    438.34 o 
 -19   5   6        9.45     -203.53    759.47 o 
 -18   5   6     3691.80     4134.04    760.39 o 
 -17   5   6       21.58     -230.59    497.67 o 
 -16   5   6      328.33      239.49    465.38 o 
 -15   5   6     2211.33     2224.54    438.49 o 
 -14   5   6     1854.11     1795.47    427.30 o 
 -13   5   6     5143.51     5393.70    447.61 o 
 -12   5   6     1637.02     1827.99    466.31 o 
 -11   5   6     7608.95     7417.18    177.06 o 
 -10   5   6    26700.39    25866.28    456.35 o 
  -9   5   6    10352.72     9551.86    274.67 o 
  -8   5   6     5374.66     4838.68    290.20 o 
  -7   5   6     1642.72     1455.50    230.72 o 
  -6   5   6       17.09       54.58    274.79 o 
  -5   5   6     2268.99     2046.38    100.73 o 
  -4   5   6    10566.95    10224.56    272.56 o 
  -3   5   6     1027.03     1126.22     84.15 o 
  -2   5   6    11589.08    11510.92    148.20 o 
  -1   5   6     9728.46     9831.69    203.38 o 
   0   5   6     1372.68     1350.25    120.45 o 
   1   5   6     3380.34     3643.28    139.47 o 
   2   5   6    17056.82    16404.32    195.52 o 
   3   5   6    35566.29    33368.39    283.97 o 
   4   5   6      593.02      612.31    143.11 o 
   5   5   6     8342.66     8007.95    198.98 o 
   6   5   6     1208.92     1157.71    261.17 o 
   7   5   6     1912.54     1730.81    281.62 o 
   8   5   6      606.28      623.41    338.06 o 
   9   5   6    12999.96    12537.70    398.81 o 
  10   5   6    13420.76    13136.75    552.39 o 
  11   5   6     1553.33     1274.69    353.46 o 
  12   5   6     5422.20     5643.24    318.57 o 
  13   5   6       52.98      128.06    359.48 o 
  14   5   6       27.58        4.76    309.91 o 
  15   5   6     6263.12     6641.20    364.85 o 
  16   5   6      413.45      515.29    356.73 o 
  17   5   6       38.01     -166.53    432.71 o 
  18   5   6      982.13     1166.99    662.17 o 
 -18   6   6     7545.14     6204.34    791.80 o 
 -17   6   6     1900.85     1414.55    520.90 o 
 -16   6   6    11121.67    10252.75    552.36 o 
 -15   6   6       15.09     -198.59    584.46 o 
 -14   6   6    13906.17    13722.40    536.01 o 
 -13   6   6     2529.37     2599.34    413.22 o 
 -12   6   6    20199.63    20366.97    535.82 o 
 -11   6   6     4169.99     4326.35    140.50 o 
 -10   6   6    26011.73    26159.51    346.94 o 
  -9   6   6     1044.26      964.95     86.01 o 
  -8   6   6    51639.29    52454.86   1494.18 o 
  -7   6   6     1451.69     1427.56    404.13 o 
  -6   6   6    44092.46    45341.10    478.21 o 
  -5   6   6     1300.33     1208.18    129.88 o 
  -4   6   6    18353.24    20023.57    210.93 o 
  -3   6   6     3600.69     3433.92    135.55 o 
  -2   6   6    14750.02    15397.13    149.24 o 
  -1   6   6       67.57       60.07    227.17 o 
   0   6   6     4511.64     4897.43    163.01 o 
   1   6   6     5884.81     5739.95    163.69 o 
   2   6   6        0.54       66.00    140.23 o 
   3   6   6    17100.66    16495.15    214.86 o 
   4   6   6    15139.86    15935.63    276.69 o 
   5   6   6     5966.69     6244.16    150.48 o 
   6   6   6     9870.97     9977.77    188.81 o 
   7   6   6      907.83      699.15    442.57 o 
   8   6   6     9210.20     9299.04    530.72 o 
   9   6   6     7258.40     7635.93    570.93 o 
  10   6   6    36359.82    37219.23    841.52 o 
  11   6   6       10.33      284.13    552.32 o 
  12   6   6    11252.09    11762.42    697.28 o 
  13   6   6     3194.98     3411.32    420.92 o 
  14   6   6     7951.90     8510.39    476.88 o 
  15   6   6        2.58      155.66    407.81 o 
  16   6   6    21800.42    24240.61    780.48 o 
  17   6   6     1832.65     2396.43    466.46 o 
  18   6   6     8314.72     8018.90    788.30 o 
  19   6   6      149.47      740.12    652.57 o 
 -18   7   6      481.29      475.61    744.67 o 
 -17   7   6     1107.89      784.44    676.44 o 
 -16   7   6     4475.77     4328.15    543.57 o 
 -15   7   6        2.99      -56.93    443.46 o 
 -14   7   6     1834.76     1627.02    473.96 o 
 -13   7   6      426.60      786.99    448.01 o 
 -12   7   6      740.87      827.86    386.29 o 
 -11   7   6     4574.09     4572.52    251.08 o 
 -10   7   6    11762.39    11539.72    239.18 o 
  -9   7   6     5552.98     5746.65    269.91 o 
  -8   7   6    13776.79    13901.46    593.27 o 
  -7   7   6     5315.11     5418.34    510.90 o 
  -6   7   6    13605.32    13763.10    258.25 o 
  -5   7   6      539.64      356.62    252.58 o 
  -4   7   6     2387.91     2494.97    228.75 o 
  -3   7   6    14173.64    13668.45    147.17 o 
  -2   7   6    51708.54    49714.96    463.34 o 
  -1   7   6     1962.15     2000.81    256.62 o 
   0   7   6     6214.78     5800.11    437.17 o 
   1   7   6     3632.87     3556.27    346.88 o 
   2   7   6     6993.81     6920.06    331.86 o 
   3   7   6    26205.41    25899.82    380.01 o 
   4   7   6     1181.30     1145.89    210.35 o 
   5   7   6      800.60      867.52    112.51 o 
   6   7   6     5844.75     5472.47    166.01 o 
   7   7   6      274.29      105.36    156.61 o 
   8   7   6    11144.84    10873.44    306.75 o 
   9   7   6      282.41      160.74    264.45 o 
  10   7   6     3227.16     3148.80    302.12 o 
  11   7   6    14011.82    14022.38    420.01 o 
  12   7   6      355.04      643.61    321.25 o 
  13   7   6     5538.89     6096.08    392.59 o 
  14   7   6     1574.64     1790.83    317.69 o 
  15   7   6     1818.86     1640.51    346.75 o 
  16   7   6      305.85      180.63    348.82 o 
  17   7   6      426.32      414.38    446.90 o 
  18   7   6      649.82      439.85    625.13 o 
 -17   8   6     2185.44     2317.03    792.19 o 
 -16   8   6     4377.08     4266.11    541.49 o 
 -15   8   6     1063.21     1183.30    505.90 o 
 -14   8   6     4809.69     4797.45    516.86 o 
 -13   8   6      345.36       12.83    452.19 o 
 -12   8   6     8182.06     9093.67    513.41 o 
 -11   8   6       36.98      119.99    224.72 o 
 -10   8   6    16272.83    17166.67    506.50 o 
  -9   8   6     2359.88     2178.54    329.90 o 
  -8   8   6    32871.12    36581.37    847.64 o 
  -7   8   6      270.01      423.25    207.05 o 
  -6   8   6    51683.36    54941.41    471.69 o 
  -5   8   6      812.03      792.16    208.10 o 
  -4   8   6    39252.64    39870.67    833.53 o 
  -3   8   6     6777.59     6460.47    146.03 o 
  -2   8   6    46552.12    48010.07    483.04 o 
  -1   8   6    27118.34    26536.22    467.82 o 
   0   8   6    43817.55    45251.13    475.64 o 
   1   8   6    22816.64    22003.99    392.95 o 
   2   8   6    60243.54    60536.63    596.57 o 
   3   8   6    15019.42    14636.29    297.82 o 
   4   8   6    73102.82    72477.92    525.93 o 
   5   8   6    12735.68    11936.36    161.00 o 
   6   8   6    78758.22    78427.99    449.47 o 
   7   8   6     1262.51     1402.59    163.45 o 
   8   8   6    80063.13    78802.31    780.09 o 
   9   8   6      645.08      431.98    264.45 o 
  10   8   6    40433.14    39933.37    521.03 o 
  11   8   6     1680.08     1603.68    319.83 o 
  12   8   6    20828.12    21841.46    499.68 o 
  13   8   6      692.63      475.77    379.38 o 
  14   8   6     7666.43     7099.97    445.64 o 
  15   8   6      411.84       49.69    337.90 o 
  16   8   6     5149.97     3906.16    710.54 o 
 -16   9   6      609.23      117.90    744.42 o 
 -15   9   6       67.12     -144.97    505.88 o 
 -14   9   6     5867.65     6294.50    528.30 o 
 -13   9   6       23.45       40.48    436.61 o 
 -12   9   6      508.56      634.46    469.45 o 
 -11   9   6     2301.00     2294.45    430.66 o 
 -10   9   6    12684.23    13877.97    706.34 o 
  -9   9   6      991.67      923.86    545.30 o 
  -8   9   6     2795.87     2682.44    593.59 o 
  -7   9   6    10670.92    11194.62    310.94 o 
  -6   9   6       79.33       23.31    225.88 o 
  -5   9   6    10496.83    10432.26    270.72 o 
  -4   9   6    18130.69    18559.83    227.70 o 
  -3   9   6     4456.42     4478.29    168.17 o 
  -2   9   6    11414.96    10848.85    455.18 o 
  -1   9   6    15190.64    14960.64    344.99 o 
   0   9   6       92.39      205.46    238.61 o 
   1   9   6     5748.91     5538.16    301.85 o 
   2   9   6     9104.95     9215.69    341.04 o 
   3   9   6      142.66       15.02    294.23 o 
   4   9   6     8338.06     8085.11    359.95 o 
   5   9   6     2807.10     2696.67    254.73 o 
   6   9   6      250.47      269.02    133.82 o 
   7   9   6     1895.14     1818.48    170.76 o 
   8   9   6      248.36      285.06    216.85 o 
   9   9   6     6167.15     6555.42    311.36 o 
  10   9   6    13125.66    12965.44    387.53 o 
  11   9   6     1405.71      997.56    329.85 o 
  12   9   6     2084.29     2361.04    377.79 o 
  13   9   6     1760.91     2447.88    723.82 o 
  14   9   6        6.58       21.90    761.51 o 
  15   9   6     4265.17     3905.46    808.31 o 
 -14  10   6     4396.35     4893.15    553.93 o 
 -13  10   6     2280.61     2460.06    518.19 o 
 -12  10   6    14673.02    14444.55    793.25 o 
 -11  10   6       90.84      753.46    642.25 o 
 -10  10   6    21787.31    23604.11    877.08 o 
  -8  10   6    26909.02    26959.13    847.92 o 
  -7  10   6      629.68     -125.36    510.28 o 
  -6  10   6    30988.02    32014.36   1289.25 o 
  -5  10   6       89.48       34.81    135.71 o 
  -4  10   6    16942.49    16915.46    241.15 o 
  -3  10   6     1419.00     1376.96    136.28 o 
  -2  10   6     8291.23     7756.09    394.82 o 
  -1  10   6     4858.86     4865.22    213.83 o 
   0  10   6     5722.01     5859.96    300.29 o 
   1  10   6     1813.57     1446.87    419.32 o 
   2  10   6     5242.46     5218.07    468.84 o 
   3  10   6     3403.37     3333.19    325.37 o 
   4  10   6     6392.46     6151.41    372.51 o 
   5  10   6      266.18       72.92    338.36 o 
   6  10   6    19148.04    19211.41    495.14 o 
   7  10   6     1033.06     1013.40    223.45 o 
   8  10   6    19529.61    20151.71    533.92 o 
   9  10   6        9.93     -222.09    594.43 o 
  10  10   6    10929.03    11225.83    782.32 o 
  11  10   6     1211.39      914.55    683.67 o 
  12  10   6     8504.76     7996.10    811.92 o 
  13  10   6     1001.13     1407.38    681.46 o 
  14  10   6     3040.88     2584.24    820.31 o 
 -14  11   6      104.86      144.24    686.96 o 
 -13  11   6       15.25      198.59    720.75 o 
 -12  11   6      680.80      461.90    685.17 o 
 -11  11   6       18.19     -259.39    683.63 o 
 -10  11   6    10210.66    10597.00    776.04 o 
  -9  11   6      221.18      -75.31    618.80 o 
  -8  11   6      179.89      278.15    549.47 o 
  -7  11   6      697.25      548.12    364.38 o 
  -6  11   6     5305.50     5296.07    433.40 o 
  -5  11   6      503.60      195.84    350.55 o 
  -4  11   6    22675.20    22812.52    368.92 o 
  -3  11   6     3680.28     3656.95    276.28 o 
  -2  11   6     1454.71     1358.62    240.46 o 
  -1  11   6      263.05      283.63    236.40 o 
   0  11   6     1160.26     1293.92    490.38 o 
   1  11   6      163.63       34.75    482.97 o 
   2  11   6    15265.20    14409.44    635.49 o 
   3  11   6     7925.86     7696.39    533.23 o 
   4  11   6      655.62      610.49    329.37 o 
   5  11   6      486.63      798.82    343.21 o 
   6  11   6     2779.59     3198.01    385.27 o 
   7  11   6      190.86      314.96    367.59 o 
   8  11   6     7667.45     7646.22    449.75 o 
   9  11   6    10707.42    12723.07    778.81 o 
  10  11   6       15.53      167.84    639.40 o 
  11  11   6      112.17      372.69    707.98 o 
  12  11   6     2437.92     2274.96    781.92 o 
  13  11   6      689.87     1071.21    706.83 o 
 -12  12   6     4057.67     1952.30    764.24 o 
 -11  12   6      858.05      156.13    671.91 o 
 -10  12   6     7316.19     7123.82    725.79 o 
  -9  12   6      188.98      -40.08    632.04 o 
  -8  12   6     7758.62     8321.54    482.07 o 
  -7  12   6     4183.23     4167.95    423.45 o 
  -6  12   6    13875.96    13651.47    719.65 o 
  -5  12   6     5475.35     5285.55    625.08 o 
  -4  12   6     9416.22     9634.04    649.53 o 
  -3  12   6        2.40       -0.18    242.25 o 
  -2  12   6      479.32      395.20    251.15 o 
  -1  12   6     3594.73     3581.73    293.53 o 
   0  12   6     2096.83     2060.33    302.18 o 
   1  12   6     5167.36     4532.50    531.83 o 
   2  12   6     3057.33     3342.44    572.40 o 
   3  12   6     1312.87     1552.97    536.28 o 
   4  12   6     1664.17     1970.32    515.33 o 
   5  12   6     7495.04     7557.83    431.85 o 
   6  12   6     8335.69     7207.98    441.23 o 
   7  12   6    14773.47    14661.68    736.91 o 
   8  12   6    12564.36    12042.38    525.03 o 
   9  12   6     2744.46     2331.92    473.17 o 
  10  12   6     4285.84     3569.67    692.07 o 
  11  12   6     5135.15     4684.00    790.66 o 
  12  12   6     7137.25     6405.01    850.19 o 
 -11  13   6     2597.83     3143.90    732.58 o 
 -10  13   6     1239.13      709.16    677.25 o 
  -9  13   6      129.07      204.07    464.80 o 
  -8  13   6     9084.62     9198.68    719.14 o 
  -7  13   6        7.49      -80.46    550.01 o 
  -6  13   6     5538.98     5246.38    642.48 o 
  -5  13   6      426.84       78.77    598.02 o 
  -4  13   6       76.91      173.89    496.38 o 
  -3  13   6     2432.61     2281.93    584.09 o 
  -2  13   6    11804.92    12069.00    714.75 o 
  -1  13   6       29.57      305.31    560.87 o 
   0  13   6     4873.34     5043.06    344.03 o 
   1  13   6     1004.44     1420.79    320.17 o 
   2  13   6     2437.27     2016.60    578.99 o 
   3  13   6      478.37      809.97    512.39 o 
   4  13   6    10535.77    10541.10    688.15 o 
   5  13   6     7002.73     7844.35    644.52 o 
   6  13   6     2100.57     1844.21    570.83 o 
   7  13   6     4878.21     5067.71    485.51 o 
   8  13   6      269.37      532.87    459.32 o 
   9  13   6        7.06      -30.77    470.21 o 
  10  13   6      173.88      -72.55    663.52 o 
 -10  14   6     1367.98      441.18    747.99 o 
  -9  14   6       50.96      -26.30    710.54 o 
  -7  14   6     2484.72     2589.13    660.55 o 
  -6  14   6     5246.62     4791.96    661.26 o 
  -5  14   6     1345.12     1889.00    649.43 o 
  -4  14   6    10604.68     9391.21    711.51 o 
  -3  14   6     4791.35     4971.73    644.76 o 
  -2  14   6     3991.04     3469.40    567.24 o 
  -1  14   6        5.95      196.45    555.97 o 
   0  14   6    10488.95     9825.39    682.85 o 
   1  14   6      649.38     1195.01    538.80 o 
   2  14   6    16272.91    16478.21    478.08 o 
   3  14   6    10312.37    11244.86    732.71 o 
   4  14   6     5022.79     4329.97    603.21 o 
   5  14   6      765.08      587.63    612.98 o 
   6  14   6    12760.01    12319.53    753.74 o 
   7  14   6      189.48       34.27    617.51 o 
   8  14   6    10771.74    10671.09    577.59 o 
   9  14   6     2476.78     2012.97    510.84 o 
  -3  15   6     1869.84     2113.09    594.50 o 
  -2  15   6     2116.50     1633.48    654.86 o 
  -1  15   6      385.39      338.26    623.64 o 
   0  15   6     1885.94     2537.59    624.08 o 
   1  15   6       16.34      261.36    587.73 o 
   2  15   6     2443.01     2745.20    640.53 o 
   3  15   6      882.14      771.28    655.47 o 
   4  15   6     1215.73     1571.79    622.17 o 
   5  15   6      500.42      468.89    634.14 o 
   6  15   6       62.34      -47.68    670.79 o 
   7  15   6     1515.45      886.22    659.11 o 
 -18   1   7     8601.93     9004.35    437.41 o 
 -17   1   7    12777.30    13226.43    361.57 o 
 -16   1   7     1127.28      983.90    266.98 o 
 -15   1   7    21954.14    22137.28    360.72 o 
 -14   1   7     1676.61     1681.67    237.11 o 
 -13   1   7    40233.08    40824.90    610.40 o 
 -12   1   7    16500.69    16832.27    519.63 o 
 -11   1   7    73105.63    70433.74    730.45 o 
 -10   1   7     2382.32     2420.26    224.95 o 
  -9   1   7    56878.28    57541.45    987.69 o 
  -8   1   7     3085.09     3120.96    137.21 o 
  -7   1   7    48856.70    50270.23    454.48 o 
  -6   1   7   117110.26   117753.82    681.97 o 
  -5   1   7    13537.24    14103.62    196.71 o 
  -4   1   7     1760.83     1688.54     56.69 o 
  -3   1   7    31311.07    33079.60    220.19 o 
  -2   1   7     2012.81     2003.62     63.42 o 
  -1   1   7    65931.71    69759.38    303.80 o 
   0   1   7    24081.63    23181.62    227.05 o 
   1   1   7    52637.25    56451.16    205.94 o 
   2   1   7    20731.17    20256.26    201.49 o 
   3   1   7    87580.73    92712.55    815.31 o 
   4   1   7     7533.90     8025.82    214.82 o 
   7   1   7     3726.03     4557.46    446.98 o 
   8   1   7      301.49      201.95    247.68 o 
   9   1   7    14100.27    14381.84    385.86 o 
  10   1   7     6064.95     5799.22    338.18 o 
  11   1   7    19964.89    21162.73    460.20 o 
  12   1   7    19086.11    18566.30    475.96 o 
  13   1   7      509.08      395.46    349.91 o 
  14   1   7     1086.48     1292.11    386.17 o 
  15   1   7    29429.53    28884.20   1159.98 o 
  16   1   7       45.38      634.41    407.96 o 
  17   1   7    33333.04    36646.61   1035.64 o 
  18   1   7     2672.54     2470.43    687.53 o 
  19   1   7     5183.16     4966.21    506.00 o 
 -19   2   7      293.37      254.49    633.96 o 
 -18   2   7        1.98      307.42    381.79 o 
 -17   2   7      190.32       85.37    368.66 o 
 -16   2   7      208.61      407.02    265.12 o 
 -15   2   7      354.20      354.58    257.49 o 
 -14   2   7      633.81      334.31    230.07 o 
 -13   2   7      105.37      -33.24    288.47 o 
 -12   2   7      265.11      262.64     68.41 o 
 -11   2   7     5323.68     4682.79    203.13 o 
  -9   2   7     1863.75     1603.18     50.22 o 
  -8   2   7     9872.13     9347.04    209.22 o 
  -7   2   7      906.81      735.34     64.79 o 
  -6   2   7    19167.09    18854.96    176.74 o 
  -5   2   7       23.27       80.20     49.56 o 
  -4   2   7    16382.48    15565.67    200.32 o 
  -3   2   7    11376.96    10831.63    124.51 o 
  -2   2   7     9014.93     8281.63    102.15 o 
  -1   2   7    40484.01    40563.21    379.41 o 
   0   2   7     3716.52     3997.40     92.10 o 
   1   2   7     5420.18     5268.87    101.32 o 
   2   2   7    26664.26    25455.57    163.83 o 
   3   2   7     2132.02     1839.61    152.77 o 
   5   2   7      384.21      199.03    255.94 o 
   7   2   7     3606.40      113.43    127.18 o 
   8   2   7    12646.64    13178.48    518.82 o 
   9   2   7     1219.44      316.36    347.04 o 
  10   2   7      427.79      103.48    154.16 o 
  11   2   7     1681.37      192.26    446.97 o 
  12   2   7       63.03       65.09    149.59 o 
  13   2   7      213.88       -3.42     96.63 o 
  14   2   7       93.97      -20.63    108.50 o 
  15   2   7      324.45      647.74    402.26 o 
  16   2   7      179.18      318.77    429.23 o 
  17   2   7       47.44      -24.17    620.68 o 
  18   2   7        4.01      368.99    435.37 o 
  19   2   7      684.04      461.05    479.08 o 
 -19   3   7     2714.68     2432.34    700.50 o 
 -18   3   7     5154.39     5614.95    499.72 o 
 -17   3   7     7237.65     7288.32    428.31 o 
 -16   3   7     4017.32     3794.70    380.79 o 
 -15   3   7    10037.43     9605.14    340.02 o 
 -14   3   7     9907.09    10982.36    409.49 o 
 -13   3   7     9077.19     9084.24    445.77 o 
 -12   3   7      286.18      271.05     88.30 o 
 -11   3   7     5442.78     5735.88    181.01 o 
 -10   3   7    36161.76    35139.61    312.89 o 
  -9   3   7     8147.05     8308.65    170.09 o 
  -8   3   7    25965.47    26296.40    255.99 o 
  -7   3   7     2669.40     3199.10     77.86 o 
  -6   3   7     1823.90     1781.92    114.76 o 
  -5   3   7       85.58      168.46    106.68 o 
  -4   3   7    21949.88    21038.84    288.88 o 
  -3   3   7     3156.90     4033.13    117.51 o 
  -2   3   7    21153.14    20891.64    201.61 o 
  -1   3   7    40406.20    42503.80    585.48 o 
   0   3   7      412.88      341.66     83.73 o 
   1   3   7    33762.04    37035.00    291.34 o 
   2   3   7    24187.78    23896.60    219.95 o 
   3   3   7   106525.19   111806.70    547.11 o 
   4   3   7     2931.79     2948.44    235.16 o 
   6   3   7     6105.26     6564.38    301.18 o 
   7   3   7    22778.03    23845.62    439.81 o 
   8   3   7     3330.55     3038.90    307.19 o 
   9   3   7    34223.91    35201.64    525.90 o 
  10   3   7        2.06       59.68    131.24 o 
  11   3   7    23591.51    24352.02    479.52 o 
  12   3   7     2187.77     2505.71    195.86 o 
  13   3   7     3952.41     4248.49    212.64 o 
  14   3   7    11778.37    12300.29    471.98 o 
  15   3   7    19588.40    19275.89    527.60 o 
  16   3   7     4023.33     4547.50    425.65 o 
  17   3   7    15332.84    16670.04    638.51 o 
  18   3   7     1216.04     1460.34    449.81 o 
  19   3   7     1146.21      912.40    703.39 o 
 -19   4   7     8660.54     7859.15    808.44 o 
 -18   4   7        8.48       35.75    496.55 o 
 -17   4   7     2028.75     2257.44    469.90 o 
 -16   4   7      865.63      837.02    453.52 o 
 -15   4   7    13349.95    14291.82    547.70 o 
 -14   4   7      416.36      177.20    393.18 o 
 -13   4   7    18171.11    18392.50    273.68 o 
 -12   4   7       51.90      -20.84    111.53 o 
 -11   4   7      177.73      173.62    144.39 o 
 -10   4   7      417.20      418.43     80.62 o 
  -9   4   7      100.67      132.24     66.45 o 
  -8   4   7       56.89       47.35     81.22 o 
  -7   4   7     1325.15     1102.11    145.60 o 
  -6   4   7     2217.02     2315.29    275.16 o 
  -5   4   7     5763.92     5545.52    175.66 o 
  -4   4   7    11793.66    11451.39    158.71 o 
  -3   4   7     4316.28     4115.65    123.33 o 
  -2   4   7    53805.08    53665.43    385.79 o 
  -1   4   7    28659.83    28761.00    233.37 o 
   0   4   7    60185.02    62643.39    483.56 o 
   1   4   7    20197.00    19938.37    404.52 o 
   2   4   7    15998.91    14848.77    126.05 o 
   3   4   7      526.79      709.97     90.92 o 
   4   4   7     1656.67     1899.64    220.77 o 
   5   4   7     1203.94      980.40    219.71 o 
   6   4   7     1161.03      909.85    348.32 o 
   7   4   7    14305.18    15151.82    555.72 o 
   8   4   7     8498.99     7781.62    462.41 o 
   9   4   7    10554.56    10366.91    404.81 o 
  10   4   7      942.30      684.20    350.97 o 
  11   4   7    15240.92    14321.45    444.53 o 
  12   4   7     2312.10     2266.01    365.41 o 
  13   4   7     5638.35     5997.20    401.27 o 
  14   4   7     2410.68     2201.80    366.44 o 
  15   4   7    11702.02    12407.75    489.41 o 
  16   4   7       31.73      287.71    423.41 o 
  17   4   7     5267.67     5563.13    408.43 o 
  18   4   7      621.44      309.35    474.87 o 
 -19   5   7     1591.06     -116.28    729.92 o 
 -18   5   7       30.59     -293.42    688.80 o 
 -17   5   7     4807.67     4365.91    498.35 o 
 -16   5   7     1543.91     1321.12    473.33 o 
 -15   5   7     4857.82     4177.41    480.61 o 
 -14   5   7     1398.95     1539.30    443.47 o 
 -13   5   7     7062.92     6617.36    450.67 o 
 -12   5   7     6080.35     7004.90    431.92 o 
 -11   5   7    12128.75    11462.45    375.94 o 
 -10   5   7     1056.49      906.98     84.02 o 
  -9   5   7    15958.63    16702.93    239.36 o 
  -8   5   7      301.23      354.66    163.14 o 
  -7   5   7    18616.02    20061.49    424.93 o 
  -6   5   7    11889.03    11590.48    356.19 o 
  -5   5   7     7475.09     7700.79    288.73 o 
  -4   5   7      818.97      900.52    160.60 o 
  -3   5   7    15415.77    16735.41    171.52 o 
  -2   5   7     2601.97     2462.51     77.09 o 
  -1   5   7     7642.09     8032.50    208.55 o 
   0   5   7     9978.43    10112.53    170.48 o 
   1   5   7     1229.48     1728.18    138.84 o 
   2   5   7     7467.17     7469.67    168.31 o 
   3   5   7     1257.27     1710.58    145.54 o 
   4   5   7     4670.57     4639.63    184.39 o 
   5   5   7     1147.90     1543.39    202.67 o 
   6   5   7      611.23      615.42    273.45 o 
   7   5   7     3755.97     3150.81    302.47 o 
   8   5   7    11961.18    12733.03    398.73 o 
   9   5   7     2191.27     2713.14    336.38 o 
  10   5   7     1694.90     1503.55    342.04 o 
  11   5   7     1050.38      978.27    288.32 o 
  12   5   7     1941.88     1757.33    301.33 o 
  13   5   7       16.57      155.81    315.11 o 
  14   5   7      377.98      413.77    340.37 o 
  15   5   7     5977.32     6450.67    383.99 o 
  16   5   7      718.31     1091.48    344.39 o 
  17   5   7     7230.20     6842.44    428.37 o 
  18   5   7     4035.40     3648.28    523.56 o 
 -18   6   7       20.06      282.15    745.67 o 
 -17   6   7     5457.88     5582.70    771.15 o 
 -16   6   7     1673.30     1370.70    484.18 o 
 -15   6   7     2328.03     2470.46    476.38 o 
 -14   6   7     1644.40     1863.06    464.47 o 
 -13   6   7      222.69      379.79    432.30 o 
 -12   6   7      562.85      388.43    386.97 o 
 -11   6   7    35066.98    36837.18    422.17 o 
 -10   6   7     1968.78     2095.63    176.66 o 
  -9   6   7    21208.03    20845.00    265.69 o 
  -8   6   7     7692.31     7693.76    588.88 o 
  -7   6   7     1408.40     1174.28    127.69 o 
  -6   6   7     3582.97     2962.67    335.57 o 
  -5   6   7    39156.17    39100.59    528.97 o 
  -4   6   7     1701.68     1654.20    151.61 o 
  -3   6   7      610.42      560.28    135.48 o 
  -2   6   7      527.23      515.41     80.15 o 
  -1   6   7     3841.65     3718.56    219.88 o 
   0   6   7     5157.56     5209.58    173.93 o 
   1   6   7    17206.58    16834.65    325.73 o 
   2   6   7     4008.47     3621.18    181.66 o 
   3   6   7     1597.95     1326.06    193.65 o 
   4   6   7     6261.93     5999.15    232.87 o 
   5   6   7     4350.16     4124.96    162.29 o 
   6   6   7      705.38      591.08    200.47 o 
   7   6   7    55323.80    51763.88    827.96 o 
   8   6   7     7209.77     7036.76    550.52 o 
   9   6   7     8306.53     8184.94    532.90 o 
  10   6   7       85.16      166.99    532.89 o 
  11   6   7      128.23       94.43    544.98 o 
  12   6   7    11836.19    12744.89    903.34 o 
  13   6   7    10927.97    11977.13    929.51 o 
  14   6   7       42.79      117.70    421.69 o 
  15   6   7      147.81      353.55    452.68 o 
  16   6   7     1770.49     1889.63    449.47 o 
  17   6   7      168.01      436.25    639.86 o 
 -18   7   7      389.45      492.72    728.84 o 
 -17   7   7    12055.09    11427.63    852.58 o 
 -16   7   7       38.35     -177.06    700.18 o 
 -15   7   7     8484.25     8492.44    522.12 o 
 -14   7   7      184.07      121.06    426.88 o 
 -13   7   7    11086.47    12205.65    522.45 o 
 -12   7   7     3625.75     3685.16    444.72 o 
 -11   7   7    16652.05    17455.55    339.17 o 
 -10   7   7      118.07       29.43    245.13 o 
  -9   7   7    20673.18    21900.13   1198.41 o 
  -8   7   7     1724.56     1742.91    175.41 o 
  -7   7   7    37195.90    37392.37   1182.01 o 
  -6   7   7      405.58      128.90    133.30 o 
  -5   7   7    58554.84    58990.96    627.08 o 
  -4   7   7     7267.48     7015.02    149.33 o 
  -3   7   7    52328.40    52337.80    703.26 o 
  -2   7   7      995.01     1076.05    262.78 o 
  -1   7   7    68608.19    74263.10   1933.48 o 
   0   7   7     9909.29     9803.73    280.05 o 
   1   7   7    34098.05    33849.93    580.39 o 
   2   7   7       35.60       -4.58    202.56 o 
   3   7   7    39291.27    39210.07    390.38 o 
   4   7   7     1028.82     1200.41    217.19 o 
   5   7   7    57699.11    56115.00    467.80 o 
   6   7   7      706.38      601.27    132.12 o 
   7   7   7    43150.25    43372.14    317.94 o 
   8   7   7     3274.87     2988.00    251.17 o 
   9   7   7    43468.05    44921.88    502.93 o 
  10   7   7      399.74      485.73    272.96 o 
  11   7   7    56686.90    57736.74   1109.67 o 
  12   7   7      696.93     1131.48    329.24 o 
  13   7   7    21117.90    22712.51    496.57 o 
  14   7   7     1697.45     1657.98    323.88 o 
  15   7   7    21027.72    21448.84    469.80 o 
  16   7   7      277.17      353.84    354.04 o 
 -17   8   7     1110.42      739.72    783.34 o 
 -16   8   7     2617.32     2640.50    731.13 o 
 -15   8   7     1140.43      785.57    509.02 o 
 -14   8   7     5228.81     5744.03    770.71 o 
 -13   8   7     7930.49     8086.53    529.48 o 
 -12   8   7     1088.98     1164.40    430.19 o 
 -11   8   7     2158.97     1787.03    290.57 o 
 -10   8   7      460.76      466.90    291.95 o 
  -9   8   7     1064.34      721.79    562.60 o 
  -8   8   7      698.34     1004.74    558.61 o 
  -7   8   7     6604.38     6423.41    365.12 o 
  -6   8   7      325.70      411.74    166.20 o 
  -5   8   7     2356.44     2451.73    176.61 o 
  -4   8   7     1944.79     1861.80    179.37 o 
  -3   8   7    11598.59    10818.39    210.18 o 
  -2   8   7     6400.91     6132.63    243.06 o 
  -1   8   7    35971.75    35949.21    752.43 o 
   0   8   7     7404.86     7152.65    470.06 o 
   1   8   7      136.87      388.94    227.10 o 
   2   8   7       41.82      241.32    262.03 o 
   3   8   7     6403.65     6189.30    329.58 o 
   4   8   7       83.91      233.20    289.49 o 
   5   8   7     9976.77     9717.19    291.51 o 
   6   8   7     6562.98     6106.20    142.76 o 
   7   8   7     9056.89     8516.23    191.18 o 
   8   8   7       61.90      -12.63    178.20 o 
   9   8   7      321.02      562.66    500.28 o 
  10   8   7     1110.69     1309.14    389.04 o 
  11   8   7     1716.95     2090.41    421.32 o 
  12   8   7    13255.33    13580.96    721.42 o 
  13   8   7     1246.41     1206.15    384.92 o 
  14   8   7      137.53      324.81    711.74 o 
  15   8   7      414.96      457.60    504.76 o 
 -15   9   7     8194.59     7528.90    597.31 o 
 -14   9   7     1905.47     1969.82    512.86 o 
 -13   9   7     3564.46     4250.36    725.06 o 
 -12   9   7     3121.24     3937.54    677.32 o 
 -11   9   7     6113.85     5931.40    690.15 o 
 -10   9   7     1782.63     1330.28    617.38 o 
  -9   9   7     6998.17     6849.94    659.17 o 
  -8   9   7      176.14       71.43    554.24 o 
  -7   9   7    22815.90    25084.95    763.22 o 
  -6   9   7      411.39      344.76    187.53 o 
  -5   9   7    26810.63    27264.37    455.89 o 
  -4   9   7       50.57       64.73     77.64 o 
  -3   9   7    21239.34    20730.86    617.03 o 
  -2   9   7     1534.57     1659.88    186.38 o 
  -1   9   7    23160.68    22745.74    382.97 o 
   0   9   7     6764.98     6598.60    484.19 o 
   1   9   7    15517.89    15607.34    595.06 o 
   2   9   7    28080.51    27577.27    459.47 o 
   3   9   7    11593.02    11591.09    462.35 o 
   4   9   7    30633.15    31776.25    523.88 o 
   5   9   7    27434.45    26929.73    521.21 o 
   6   9   7    15581.09    14909.01    461.76 o 
   7   9   7    29928.64    29032.45    713.13 o 
   8   9   7     3859.23     3850.36    221.10 o 
   9   9   7    28351.12    28720.66    735.49 o 
  10   9   7     2869.70     2631.06    629.74 o 
  11   9   7    21502.05    22690.79    844.48 o 
  12   9   7      950.77     1002.86    671.74 o 
  13   9   7    10648.00    10814.07    815.82 o 
  14   9   7     1862.05     2128.02    784.23 o 
 -14  10   7     4591.46     5214.31    751.36 o 
 -13  10   7     7247.53     8160.50    814.66 o 
 -12  10   7     4945.51     5979.41    773.76 o 
 -11  10   7     1443.85     1224.13    685.28 o 
 -10  10   7     4595.95     4942.07    690.13 o 
  -9  10   7      359.58      545.69    633.11 o 
  -8  10   7     2966.44     3115.96    617.22 o 
  -7  10   7     2132.18     2114.29    376.82 o 
  -6  10   7      290.74       85.97    384.16 o 
  -5  10   7    13103.80    13443.17    465.79 o 
  -4  10   7     3708.99     3295.46    156.81 o 
  -3  10   7      618.40      637.01     83.23 o 
  -2  10   7      225.86      217.82    164.16 o 
  -1  10   7       11.34      157.28    175.98 o 
   0  10   7      771.18      925.68    445.46 o 
   1  10   7    20632.87    21395.43    676.87 o 
   2  10   7     4313.43     4234.95    520.19 o 
   3  10   7       77.25       70.65    323.79 o 
   4  10   7      574.18      699.61    336.18 o 
   5  10   7     2649.68     2234.37    368.08 o 
   6  10   7      295.68      154.11    355.93 o 
   7  10   7     4485.77     4641.25    440.75 o 
   8  10   7    13045.45    12920.48    585.41 o 
   9  10   7     1711.36     1726.23    620.97 o 
  10  10   7     3003.23     3113.03    690.90 o 
  11  10   7     6234.37     6125.35    761.96 o 
  12  10   7      899.11      882.37    727.58 o 
  13  10   7      600.92      296.72    663.45 o 
  14  10   7     8790.34     8327.31    887.21 o 
 -13  11   7     5038.43     4441.43    799.85 o 
 -12  11   7      239.82      286.36    698.50 o 
 -11  11   7    10153.70    11494.52    804.89 o 
 -10  11   7     4431.98     4315.03    709.42 o 
  -9  11   7    18222.50    19151.50    820.67 o 
  -8  11   7     1596.56     1827.42    415.78 o 
  -7  11   7    22773.60    22986.64    579.67 o 
  -6  11   7     2373.32     2300.21    394.99 o 
  -5  11   7    42931.60    43627.38    977.00 o 
  -4  11   7      613.65     1144.56    508.59 o 
  -3  11   7    19904.56    18621.36    319.64 o 
  -2  11   7     1036.79      991.27    224.23 o 
  -1  11   7     6700.48     6974.48    294.46 o 
   0  11   7     5051.43     5134.52    556.82 o 
   1  11   7     5352.58     5243.46    559.52 o 
   2  11   7      115.92      221.04    455.98 o 
   3  11   7        9.32      286.70    519.35 o 
   4  11   7     1655.81     1937.60    363.48 o 
   5  11   7     1537.30     1170.69    363.01 o 
   6  11   7    10616.36    10622.64    456.34 o 
   7  11   7     6452.35     6068.21    446.41 o 
   8  11   7     5442.43     5348.02    457.49 o 
   9  11   7     4438.96     3968.74    693.96 o 
  10  11   7     8226.92     9392.67    763.90 o 
  11  11   7     7058.68     6944.96    788.64 o 
  12  11   7     6606.82     6636.88    789.31 o 
  13  11   7    10740.34     9596.55    835.34 o 
 -12  12   7     1093.01      641.02    752.42 o 
 -11  12   7     1760.03     1939.28    747.72 o 
 -10  12   7     1143.75      715.96    688.48 o 
  -9  12   7      482.54      522.94    425.69 o 
  -8  12   7      359.03      541.72    453.37 o 
  -7  12   7     8849.26     8617.58    503.90 o 
  -6  12   7       51.78      158.76    553.75 o 
  -5  12   7       89.06      248.52    481.14 o 
  -4  12   7     2602.48     2641.23    593.85 o 
  -3  12   7     3416.49     3512.39    591.94 o 
  -2  12   7     5998.41     5804.09    594.82 o 
  -1  12   7     7653.40     7662.99    321.52 o 
   0  12   7     1790.69     1994.94    292.47 o 
   1  12   7     1304.81     1549.49    529.21 o 
   2  12   7     2468.21     2221.45    549.65 o 
   3  12   7     5733.79     6141.90    599.11 o 
   4  12   7      215.49       38.62    532.99 o 
   5  12   7     7727.17     7919.38    431.48 o 
   6  12   7     1566.85     1961.49    417.32 o 
   7  12   7      397.19      430.28    430.33 o 
   8  12   7       13.21     -221.00    418.00 o 
   9  12   7      427.23      361.00    463.68 o 
  10  12   7      110.04      613.91    689.53 o 
  11  12   7      107.24      426.74    688.08 o 
 -10  13   7       41.87      330.18    723.60 o 
  -9  13   7      820.38       98.86    682.99 o 
  -8  13   7     1113.72      995.75    464.29 o 
  -7  13   7     3575.71     2814.53    687.21 o 
  -6  13   7    10974.00    12045.65    777.36 o 
  -5  13   7     2788.73     2472.40    618.02 o 
  -4  13   7      985.92      435.65    540.32 o 
  -3  13   7     4034.10     4008.70    614.70 o 
  -2  13   7     1327.00     1285.75    612.40 o 
  -1  13   7     6006.82     5966.69    637.98 o 
   0  13   7     2518.78     2283.21    588.13 o 
   1  13   7     3521.45     3502.32    619.11 o 
   2  13   7      345.75      370.29    535.60 o 
   3  13   7     4357.57     3572.35    581.73 o 
   4  13   7     1018.89     1016.13    575.96 o 
   5  13   7     4184.16     4229.91    592.35 o 
   6  13   7     1175.37     1415.63    431.73 o 
   7  13   7    14262.88    13545.14    775.80 o 
   8  13   7      220.40      -34.52    452.47 o 
   9  13   7     6147.94     5185.32    526.88 o 
  10  13   7        7.63     -222.83    747.81 o 
  -5  14   7     2619.73     3083.90    698.36 o 
  -4  14   7      215.25      283.73    604.22 o 
  -3  14   7     1075.54      874.64    596.71 o 
  -2  14   7       89.99      192.30    575.54 o 
  -1  14   7     1245.46      820.45    629.15 o 
   0  14   7      717.12      802.43    614.45 o 
   1  14   7     6314.23     6566.52    696.75 o 
   2  14   7      266.62      602.46    603.61 o 
   3  14   7      143.51       24.47    553.90 o 
   4  14   7     2114.75     2783.14    610.54 o 
   5  14   7      780.47      346.29    628.35 o 
   6  14   7     5574.38     5816.66    683.80 o 
   7  14   7     1376.02     1371.46    683.57 o 
   8  14   7      285.97      611.99    491.57 o 
   9  14   7      328.50     -341.32    726.81 o 
  -1  15   7     6372.80     5549.71    662.49 o 
   0  15   7      500.43     1009.23    653.86 o 
   1  15   7    15895.60    16126.94    848.09 o 
   2  15   7     4477.73     5078.44    726.66 o 
   3  15   7     6190.40     5610.83    720.32 o 
   4  15   7     2159.06     2080.97    651.11 o 
 -18   0   8      720.74      -63.83    674.21 o 
 -17   0   8     1783.31     1557.15    727.04 o 
 -16   0   8     2549.92     2270.11    390.30 o 
 -15   0   8     1587.07     1505.38    359.29 o 
 -14   0   8     2163.34     2697.05    329.74 o 
 -13   0   8     3666.05     3783.51    329.44 o 
 -12   0   8    20185.18    19409.38    701.66 o 
 -11   0   8      297.59      180.19    448.48 o 
  -9   0   8     4860.13     4975.51    241.20 o 
  -8   0   8    31926.43    31608.26    966.23 o 
  -7   0   8    21623.52    19761.15    556.72 o 
  -6   0   8    38014.66    39540.13    760.42 o 
  -5   0   8    41223.77    42655.07    281.79 o 
  -4   0   8    22851.68    25563.01    380.76 o 
  -3   0   8     5665.53     5314.42    165.74 o 
  -2   0   8     9451.15    11043.50    219.17 o 
  -1   0   8   126973.88   130849.66    603.02 o 
   0   0   8     8287.11     9273.76    160.34 o 
   1   0   8     9344.08     8918.10    193.49 o 
   2   0   8     7053.80     8716.46    202.40 o 
   3   0   8    13267.44    12494.53    230.99 o 
   4   0   8    45472.07    50841.47   1519.57 o 
   5   0   8     4657.63     4884.24    278.11 o 
   6   0   8     1356.70     1704.49    293.91 o 
   7   0   8     8775.06     8375.09    446.21 o 
   8   0   8      339.97      614.17    448.38 o 
   9   0   8     8783.25     9302.58    534.29 o 
  10   0   8     4226.83     4326.61    467.71 o 
  11   0   8    17515.66    16823.29    610.39 o 
  12   0   8     5630.58     5616.49    552.44 o 
  13   0   8     7005.49     6940.36    621.15 o 
  14   0   8      259.70      463.11    574.22 o 
  15   0   8      190.48       24.48    507.75 o 
  16   0   8     8370.80     7794.63    710.34 o 
  17   0   8     7305.52     8220.56    725.26 o 
  18   0   8      791.20      435.94    666.65 o 
 -18   1   8      622.53     1174.45    691.74 o 
 -17   1   8      746.07      956.55    367.74 o 
 -16   1   8     1314.14     1555.91    342.48 o 
 -15   1   8      411.48      320.08    250.39 o 
 -14   1   8       94.58      202.38    230.06 o 
 -13   1   8       33.44      215.55    261.76 o 
 -12   1   8     3203.30     2916.66    306.64 o 
 -11   1   8      763.88      287.46    223.84 o 
 -10   1   8     5334.26     5812.73    229.78 o 
  -9   1   8     3199.49     2825.62    167.20 o 
  -8   1   8      844.94      730.45    119.18 o 
  -7   1   8     5878.05     5809.72    192.10 o 
  -6   1   8     2905.61     2817.19    113.78 o 
  -5   1   8    22783.68    22431.55    295.20 o 
  -4   1   8      278.11      266.11     47.74 o 
  -3   1   8    24797.64    24422.43    194.62 o 
  -2   1   8     7676.36     7778.69     89.25 o 
  -1   1   8    34390.00    33432.80    160.24 o 
   0   1   8     7428.15     7408.98    107.55 o 
   1   1   8    22775.77    22490.84    252.70 o 
   2   1   8    18304.63    17753.16    149.00 o 
   3   1   8    38063.67    38933.47    228.06 o 
   4   1   8    15905.69    16032.82    256.57 o 
   5   1   8    16810.80    17529.61    220.49 o 
   6   1   8     3488.01     3810.26    209.09 o 
   7   1   8    18263.87    18250.62    659.54 o 
   8   1   8      184.37      208.92    314.68 o 
   9   1   8    11319.98    11289.52    375.47 o 
  10   1   8       11.42      -25.62    316.10 o 
  11   1   8      925.32      338.65    308.61 o 
  12   1   8      555.31      590.50    382.52 o 
  13   1   8       25.12       87.13    334.32 o 
  14   1   8       73.51      164.97    500.62 o 
  15   1   8       36.57      117.53    574.48 o 
  16   1   8       75.23       87.22    439.92 o 
  17   1   8     1091.40      459.02    432.93 o 
  18   1   8      339.65      391.96    605.79 o 
 -18   2   8     7844.28     9079.99    788.50 o 
 -17   2   8     4904.82     5089.51    414.00 o 
 -16   2   8    15437.46    15832.16    493.92 o 
 -15   2   8     3165.57     3013.08    266.42 o 
 -14   2   8     8718.94     8133.29    364.34 o 
 -13   2   8      974.19      730.90    287.05 o 
 -12   2   8    37055.57    37085.14    621.75 o 
 -11   2   8     2614.04     2978.74    190.09 o 
 -10   2   8    41007.05    41088.10    374.95 o 
  -9   2   8    72175.89    69996.58   1197.17 o 
  -8   2   8    20383.48    21179.78    277.92 o 
  -7   2   8      639.95      634.90     62.07 o 
  -6   2   8    19518.72    19908.40    193.02 o 
  -5   2   8     6465.31     6019.32     82.98 o 
  -4   2   8    16734.13    17827.36    181.80 o 
  -3   2   8    27230.94    26972.57    188.78 o 
  -2   2   8    31165.76    33680.23    221.51 o 
  -1   2   8     8277.04     8170.26     95.19 o 
   0   2   8    16921.23    19297.76    141.78 o 
   1   2   8      250.71      213.91     87.28 o 
   2   2   8    51450.93    54812.36    230.13 o 
   3   2   8    58176.74    58627.99    486.68 o 
   4   2   8   114158.21   119634.38    558.42 o 
   5   2   8      468.32      435.49    168.63 o 
   6   2   8    80442.58    83091.48    680.03 o 
   7   2   8     5514.45     5646.97    316.86 o 
   8   2   8    58095.21    60432.66   1098.16 o 
   9   2   8    14041.77    13678.19    408.06 o 
  10   2   8    71412.63    72295.44    783.62 o 
  11   2   8    17853.45    18209.78    483.65 o 
  12   2   8    17007.20    17047.97    538.16 o 
  13   2   8       27.79      615.64    550.44 o 
  14   2   8    14161.71    13595.02    485.12 o 
  15   2   8     2116.48     2561.00    445.40 o 
  16   2   8    30042.76    32690.53    677.00 o 
  17   2   8       27.00      284.75    618.55 o 
  18   2   8     9478.41     9070.62    508.75 o 
 -18   3   8      642.78      822.25    488.86 o 
 -17   3   8       72.74      452.62    375.31 o 
 -16   3   8     2741.32     2748.68    374.69 o 
 -15   3   8     1017.16     1016.91    342.33 o 
 -14   3   8    23480.87    25041.14    575.12 o 
 -13   3   8      165.11      113.73    156.98 o 
 -12   3   8     9436.98     9773.23    243.63 o 
 -11   3   8       57.56      112.98     57.62 o 
 -10   3   8     1666.42     1458.16     96.13 o 
  -9   3   8     1035.63      980.73     85.81 o 
  -8   3   8    15288.46    13783.03    305.08 o 
  -7   3   8     3553.44     3135.53    162.99 o 
  -6   3   8       16.27       56.56    117.09 o 
  -5   3   8     4725.72     4603.63    128.63 o 
  -4   3   8      451.43      475.45    106.05 o 
  -3   3   8     2353.13     2397.18    108.24 o 
  -2   3   8    47078.67    46175.12    285.57 o 
  -1   3   8      621.59      636.09     66.66 o 
   0   3   8     6783.72     6834.60    118.34 o 
   1   3   8      463.92      533.69     88.68 o 
   2   3   8    18529.99    19272.63    164.93 o 
   3   3   8     2770.52     2914.32    124.67 o 
   4   3   8    39029.54    37698.41    344.99 o 
   5   3   8      914.68      774.33    260.17 o 
   6   3   8        2.24      -65.99    280.64 o 
   7   3   8     3462.19     3489.77    315.40 o 
   8   3   8       94.07      204.55    297.49 o 
   9   3   8     6201.90     5705.70    381.43 o 
  10   3   8     4816.99     4449.67    453.02 o 
  11   3   8     1386.91     1086.96    347.26 o 
  12   3   8       58.86      170.15    362.07 o 
  13   3   8      710.86      466.01    175.39 o 
  14   3   8     2717.85     3354.14    396.96 o 
  15   3   8     1014.01     1440.13    382.31 o 
  16   3   8    10554.13    12028.85    509.54 o 
  17   3   8     1176.95      967.69    539.54 o 
  18   3   8     1020.41      775.71    469.43 o 
 -18   4   8     6578.96     5642.01    542.37 o 
 -17   4   8      797.22     1000.27    397.63 o 
 -16   4   8     7349.01     7349.17    415.32 o 
 -15   4   8     1445.89     1684.41    355.16 o 
 -14   4   8     6909.54     7312.87    362.22 o 
 -13   4   8     5156.10     4921.29    336.08 o 
 -12   4   8    15982.17    15286.65    311.56 o 
 -11   4   8       84.17       20.56    158.00 o 
 -10   4   8    18686.22    18608.66    386.98 o 
  -9   4   8     5905.01     5174.88    306.80 o 
  -8   4   8     9272.72     8884.67    289.01 o 
  -7   4   8     4331.21     4556.67    190.77 o 
  -6   4   8    12564.29    13916.08    264.07 o 
  -5   4   8     2136.91     2107.64    140.27 o 
  -4   4   8    15079.34    16478.39    358.31 o 
  -3   4   8     8864.25     8887.63    138.77 o 
  -2   4   8    10587.87    11337.41    279.85 o 
  -1   4   8    46249.02    45171.88    393.33 o 
   0   4   8     9217.11    10594.47    212.86 o 
   1   4   8       41.61       58.41     79.11 o 
   2   4   8    12002.96    13149.51    182.61 o 
   3   4   8     3582.43     3620.04    113.49 o 
   4   4   8    37048.66    38331.94    392.01 o 
   5   4   8    14172.43    13552.30    363.37 o 
   6   4   8    12383.61    14027.79    588.56 o 
   7   4   8      403.29      211.25    469.55 o 
   8   4   8    10443.33    11188.89    402.99 o 
   9   4   8       63.97      104.53    338.40 o 
  10   4   8    24558.64    23775.47    497.43 o 
  11   4   8    10945.19    10152.24    421.23 o 
  12   4   8     4262.45     3716.88    402.88 o 
  13   4   8     1639.37     1831.78    423.58 o 
  14   4   8     2289.40     2570.81    406.79 o 
  15   4   8       30.88      382.23    445.95 o 
  16   4   8    13124.77    11607.22    543.93 o 
  17   4   8     3662.62     3811.56    394.35 o 
 -18   5   8     1494.88     1677.16    526.12 o 
 -17   5   8       59.84       79.60    478.94 o 
 -16   5   8      990.41      896.68    379.08 o 
 -15   5   8     3085.29     3186.86    379.10 o 
 -14   5   8     8435.16     8669.30    385.06 o 
 -13   5   8     1543.94     1358.34    520.45 o 
 -12   5   8      121.77      268.00    361.87 o 
 -11   5   8      205.29      296.48    138.88 o 
 -10   5   8     2051.12     1851.46    122.34 o 
  -9   5   8      103.70       73.06     66.04 o 
  -8   5   8      100.62      153.64    147.24 o 
  -7   5   8     2637.91     3083.95    308.24 o 
  -6   5   8    29360.92    30404.88    706.56 o 
  -5   5   8      662.74      786.03    142.79 o 
  -4   5   8    25205.15    25258.24    324.29 o 
  -3   5   8     2192.42     2234.41    129.02 o 
  -2   5   8      244.68      286.93     52.81 o 
  -1   5   8     7180.67     6685.35    145.51 o 
   0   5   8     2920.21     2703.02    152.74 o 
   1   5   8    16980.13    17176.81    335.17 o 
   2   5   8    11668.62    11734.98    216.25 o 
   3   5   8    12613.91    11758.59    247.17 o 
   4   5   8     1999.49     1889.34    115.14 o 
   5   5   8    16178.66    15125.74    360.21 o 
   6   5   8    16194.75    15823.85    334.87 o 
   7   5   8      582.02      419.07    320.91 o 
   8   5   8    31713.55    31821.00   1467.74 o 
   9   5   8     2147.95     2136.89    518.77 o 
  10   5   8       91.66       25.73    350.35 o 
  11   5   8      369.62      145.80    334.18 o 
  12   5   8     4837.75     5551.01    522.33 o 
  13   5   8      123.65      292.30    301.20 o 
  14   5   8      139.97      427.25    339.38 o 
  15   5   8      219.85      355.23    332.29 o 
  16   5   8     6007.43     6258.49    405.54 o 
  17   5   8     3353.26     3620.54    504.83 o 
 -18   6   8     5033.89     3577.41    769.38 o 
 -17   6   8      487.24       11.15    491.63 o 
 -16   6   8     6840.56     6730.74    561.37 o 
 -15   6   8     3829.29     4535.85    505.16 o 
 -14   6   8     7621.69     8216.17    607.30 o 
 -13   6   8      884.24     1175.24    409.97 o 
 -12   6   8    11728.90    12257.05    330.60 o 
 -11   6   8     1257.47     1289.87    255.49 o 
 -10   6   8    21900.97    20545.52    586.54 o 
  -9   6   8        1.67       15.75     52.06 o 
  -8   6   8    24837.63    25418.17    585.10 o 
  -7   6   8    13086.94    13559.48    610.12 o 
  -6   6   8    43777.61    45647.18    574.06 o 
  -5   6   8     1135.02     1017.55    190.26 o 
  -4   6   8    55542.16    58631.08    899.27 o 
  -3   6   8      477.33      437.43    122.22 o 
  -2   6   8    50125.96    52752.41    450.44 o 
  -1   6   8     4030.01     3930.31    286.98 o 
   0   6   8    40128.32    40929.12    454.05 o 
   1   6   8       24.54      109.45    219.65 o 
   2   6   8    24865.62    25803.21    322.22 o 
   3   6   8     1669.74     1459.28    209.93 o 
   4   6   8    15849.83    16204.82    293.33 o 
   5   6   8     2120.38     2068.70    115.65 o 
   6   6   8     6139.13     6038.69    344.61 o 
   7   6   8     2781.57     3083.15    484.95 o 
   8   6   8     5740.55     5869.15    544.62 o 
   9   6   8    11893.84    11510.12    591.94 o 
  10   6   8     9392.56    10162.92    647.63 o 
  11   6   8        3.61       30.55    399.10 o 
  12   6   8     7505.23     7534.72    469.63 o 
  13   6   8     4137.09     4262.41    455.10 o 
  14   6   8     8251.51     7513.40    453.81 o 
  15   6   8     1744.39     1508.41    451.53 o 
  16   6   8    11800.44    12219.82    561.49 o 
 -17   7   8      525.76      380.81    756.00 o 
 -16   7   8     4511.97     5338.12    726.54 o 
 -15   7   8    10972.62    12019.21    586.13 o 
 -14   7   8      524.98      255.11    454.27 o 
 -13   7   8     7566.36     8143.51    506.67 o 
 -12   7   8     5492.79     6190.13    748.45 o 
 -11   7   8     9583.09     9746.69    364.52 o 
 -10   7   8    23432.08    24393.95   1032.53 o 
  -9   7   8     1999.47     2057.54    310.50 o 
  -8   7   8       16.18       42.34    102.34 o 
  -7   7   8     2311.03     2834.01    505.74 o 
  -6   7   8    23648.71    22501.77    477.90 o 
  -5   7   8      222.33      330.43    173.67 o 
  -4   7   8    19488.10    19714.54    316.76 o 
  -3   7   8      364.00      359.71    106.10 o 
  -2   7   8    10046.88     9342.63    299.57 o 
  -1   7   8     2910.39     3037.62    421.12 o 
   0   7   8      419.58      421.87    207.42 o 
   1   7   8      719.46      457.95    234.33 o 
   2   7   8      224.63      228.35    255.39 o 
   3   7   8      765.94      858.48    271.61 o 
   4   7   8    19571.54    19524.93    566.31 o 
   5   7   8      288.98      394.29    224.76 o 
   6   7   8     6280.48     5543.81    257.53 o 
   7   7   8      110.40      127.94    177.60 o 
   8   7   8     8790.45     8926.52    281.88 o 
   9   7   8     2601.43     2853.80    272.41 o 
  10   7   8      132.00      539.52    323.84 o 
  11   7   8     6181.50     6246.21    364.92 o 
  12   7   8    11523.74    12956.30    741.80 o 
  13   7   8     1995.49     2222.59    497.87 o 
  14   7   8     4898.99     5289.99    350.84 o 
  15   7   8     1572.65     1271.80    502.08 o 
 -16   8   8    20115.46    21970.12    993.24 o 
 -15   8   8       25.01       86.22    643.06 o 
 -14   8   8     9673.08    10628.45    858.70 o 
 -13   8   8      278.18      347.66    721.86 o 
 -12   8   8     8688.34     9078.52    759.59 o 
 -11   8   8      288.01      398.42    308.96 o 
 -10   8   8     2433.32     2156.26    331.66 o 
  -9   8   8      167.58       97.05    588.43 o 
  -8   8   8     3997.81     3957.48    618.31 o 
  -7   8   8     1998.51     2039.37    371.05 o 
  -6   8   8     6592.10     6483.45    220.09 o 
  -5   8   8     7143.14     6902.94    225.68 o 
  -4   8   8    15226.12    15946.79    256.40 o 
  -3   8   8    11904.74    10479.18    522.99 o 
  -2   8   8    25774.66    25440.66    442.28 o 
  -1   8   8    11083.11    11287.79    561.94 o 
   0   8   8    22694.40    24762.91    686.51 o 
   1   8   8       68.79      -57.61    247.32 o 
   2   8   8    21068.84    21422.19    419.92 o 
   3   8   8       63.21       -0.41    291.57 o 
   4   8   8    14404.17    14575.64    409.29 o 
   5   8   8     4243.10     4181.15    388.07 o 
   6   8   8    21138.08    21972.75    488.77 o 
   7   8   8     4918.11     4777.56    246.96 o 
   8   8   8    22316.58    20920.64    399.68 o 
   9   8   8      274.50      264.00    244.69 o 
  10   8   8    37782.60    38404.72    500.52 o 
  11   8   8        8.20      275.09    619.97 o 
  12   8   8    32801.17    34527.34    954.62 o 
  13   8   8       70.19      282.94    692.97 o 
  14   8   8    19261.10    18806.02    628.51 o 
  15   8   8      537.14      450.65    467.01 o 
 -14   9   8    16851.03    19314.29   1003.20 o 
 -13   9   8      985.19      663.99    739.01 o 
 -12   9   8     2543.39     2583.78    645.87 o 
 -11   9   8     2204.39     2126.44    702.00 o 
 -10   9   8      782.71      677.00    671.15 o 
  -9   9   8      347.79      124.40    648.21 o 
  -8   9   8    22275.85    23371.16    553.53 o 
  -7   9   8     3520.50     3584.69    473.44 o 
  -6   9   8      453.88      296.29    338.43 o 
  -5   9   8       16.08        1.24    172.59 o 
  -4   9   8      851.83      709.61    115.20 o 
  -3   9   8      227.69      172.34    257.16 o 
  -2   9   8    15089.46    14610.81    420.85 o 
  -1   9   8      728.08      972.04    480.76 o 
   0   9   8     1914.20     2091.19    470.33 o 
   1   9   8     4983.04     5013.05    462.61 o 
   2   9   8     1493.39     1115.73    292.77 o 
   3   9   8      385.58      446.45    359.07 o 
   4   9   8    11918.92    11792.11    409.28 o 
   5   9   8     3545.40     3491.14    370.64 o 
   6   9   8     1544.20     1425.15    371.99 o 
   7   9   8      959.98      809.99    370.67 o 
   8   9   8      457.36      387.22    376.09 o 
   9   9   8     1683.56     1872.45    581.16 o 
  10   9   8    11815.99    12029.91    721.75 o 
  11   9   8       86.10      -50.88    594.47 o 
  12   9   8      288.29     -174.95    696.74 o 
  13   9   8     3413.24     3383.57    685.82 o 
  14   9   8      785.95      892.96    714.57 o 
 -13  10   8      231.79      614.99    681.54 o 
 -12  10   8     4557.95     5408.22    809.23 o 
 -11  10   8     2516.34     2796.25    663.52 o 
 -10  10   8     1475.79     1819.25    661.42 o 
  -9  10   8     5567.82     6432.99    689.83 o 
  -8  10   8     4795.43     4474.47    414.17 o 
  -7  10   8     1546.04     2088.96    387.73 o 
  -6  10   8    13330.90    13059.13    504.10 o 
  -5  10   8      521.19      564.01    356.82 o 
  -4  10   8    20047.83    21446.17    748.99 o 
  -3  10   8      506.96      426.20    122.23 o 
  -2  10   8    24131.10    23064.72   1056.41 o 
  -1  10   8      354.36      550.93    206.43 o 
   0  10   8    21054.63    21338.44    733.92 o 
   1  10   8      195.58      330.51    423.96 o 
   2  10   8     3255.08     3699.16    539.36 o 
   3  10   8     3365.58     3362.40    346.73 o 
   4  10   8      853.73     1118.32    321.98 o 
   5  10   8     2013.57     2069.44    365.79 o 
   6  10   8      352.89      561.48    379.11 o 
   7  10   8     1883.47     2209.14    455.64 o 
   8  10   8      743.63      752.69    417.62 o 
   9  10   8     1283.02     1353.33    610.80 o 
  10  10   8     5871.83     4894.21    709.06 o 
  11  10   8      369.25       45.62    681.70 o 
  12  10   8     8366.87     7871.13    773.86 o 
  13  10   8      354.35        6.77    759.69 o 
 -12  11   8      130.37      251.29    766.64 o 
 -11  11   8     5029.69     4989.60    780.54 o 
 -10  11   8      476.98      464.98    434.81 o 
  -9  11   8     4051.44     4825.53    471.83 o 
  -8  11   8    10093.10    11037.38    614.80 o 
  -7  11   8     2913.64     2814.78    438.48 o 
  -6  11   8       99.52      237.67    404.32 o 
  -5  11   8     3283.76     3716.59    576.06 o 
  -4  11   8      802.00      697.50    533.16 o 
  -3  11   8     4536.31     4333.84    604.33 o 
  -2  11   8    10362.21     9746.41    659.28 o 
  -1  11   8     6393.19     6899.16    287.80 o 
   0  11   8     2114.49     1880.19    526.58 o 
   1  11   8     8022.58     8040.49    596.34 o 
   2  11   8      993.23     1093.49    544.08 o 
   3  11   8     6783.54     7604.11    584.21 o 
   4  11   8     6926.62     6986.33    420.17 o 
   5  11   8     1071.78      896.94    375.35 o 
   6  11   8      587.19      398.12    363.20 o 
   7  11   8     1851.31     2195.00    693.47 o 
   8  11   8      142.14      -63.76    414.06 o 
   9  11   8     3061.89     2575.83    694.61 o 
  10  11   8     6230.94     6552.75    730.14 o 
  11  11   8       71.45      270.02    673.24 o 
  12  11   8       34.08      316.63    705.84 o 
 -10  12   8     4841.17     4599.83    802.07 o 
  -9  12   8     1485.24     1010.34    497.83 o 
  -8  12   8    12552.71    12437.65    570.12 o 
  -7  12   8      421.99      443.63    415.58 o 
  -6  12   8    23403.55    23578.93    860.98 o 
  -5  12   8      338.39      340.11    588.79 o 
  -4  12   8    23693.50    22896.29    781.89 o 
  -3  12   8       96.86      173.83    561.13 o 
  -2  12   8    35349.42    36812.26    954.20 o 
  -1  12   8     6074.70     7335.27    672.91 o 
   0  12   8    33622.83    33880.53    933.54 o 
   1  12   8      733.55     1421.14    587.34 o 
   2  12   8    20057.20    18735.61    739.52 o 
   3  12   8       98.38      104.45    535.50 o 
   4  12   8     7332.76     6636.00    652.92 o 
   5  12   8     3023.48     2960.41    402.31 o 
   6  12   8    11232.97    10220.58    679.81 o 
   7  12   8      872.26      671.58    412.04 o 
   8  12   8     9886.61     8638.32    582.69 o 
   9  12   8      526.80      386.34    645.40 o 
  10  12   8     9372.56     8971.70    847.46 o 
  11  12   8     4595.86     4429.77    830.69 o 
  -9  13   8     7564.75     7020.47    815.76 o 
  -8  13   8     2448.21     2296.20    684.52 o 
  -7  13   8     5814.74     6240.65    685.95 o 
  -6  13   8       19.91     -215.99    576.47 o 
  -5  13   8     5651.64     5397.45    608.86 o 
  -4  13   8       32.75     -145.25    607.86 o 
  -3  13   8      837.90      291.89    544.03 o 
  -2  13   8     5605.37     6416.44    684.80 o 
  -1  13   8        5.90      148.28    585.02 o 
   0  13   8       26.21      189.25    560.81 o 
   1  13   8      330.05      796.17    580.80 o 
   2  13   8       42.42      261.45    589.83 o 
   3  13   8      941.90     1383.75    614.41 o 
   4  13   8     4094.39     4497.58    607.27 o 
   5  13   8      263.40      309.94    581.38 o 
   6  13   8        3.26      321.91    437.70 o 
   7  13   8      735.18      554.25    429.95 o 
   8  13   8       74.11     -239.15    476.33 o 
   9  13   8     2055.09     1441.20    504.37 o 
  10  13   8     1774.98     1418.13    769.69 o 
  -4  14   8      564.60      372.34    606.31 o 
  -3  14   8      522.19       92.63    604.95 o 
  -2  14   8      644.55      343.56    623.40 o 
  -1  14   8      907.88      862.60    645.30 o 
   0  14   8     5522.36     4675.75    644.17 o 
   1  14   8      426.08      400.31    559.17 o 
   2  14   8     3484.04     2404.19    592.31 o 
   3  14   8     7449.04     8056.49    692.24 o 
   4  14   8     3840.83     3504.60    680.91 o 
   5  14   8      527.25       18.48    667.49 o 
   6  14   8     7282.47     6311.74    734.28 o 
   8  14   8     8992.44     8040.60    804.58 o 
   9  14   8    11146.55    11861.27    901.74 o 
 -17   1   9     4787.13     4410.71    600.94 o 
 -16   1   9     2782.93     2410.98    482.48 o 
 -15   1   9       34.00      103.99    311.04 o 
 -14   1   9        3.49       44.15    219.01 o 
 -13   1   9      165.13      378.20    286.69 o 
 -12   1   9     4901.43     4476.29    289.30 o 
 -11   1   9     9909.91     9926.65    396.39 o 
 -10   1   9    19915.62    19132.16    287.51 o 
  -9   1   9    16346.47    15982.94    438.90 o 
  -8   1   9     5027.68     5551.79    392.46 o 
  -7   1   9    30107.23    30578.36    318.15 o 
  -6   1   9      199.60       62.03    107.20 o 
  -5   1   9    35614.17    35391.16    775.15 o 
  -4   1   9    21069.54    20594.58    197.24 o 
  -3   1   9    12021.51    13234.00    150.32 o 
  -2   1   9    10131.67     9801.07    132.06 o 
  -1   1   9     1861.96     2415.09     87.90 o 
   0   1   9    40966.59    40921.14    268.46 o 
   1   1   9     5834.07     6788.30    120.10 o 
   2   1   9    16084.59    16284.24    206.54 o 
   3   1   9     8228.91     9295.55    141.11 o 
   4   1   9     1315.71     1196.78    140.05 o 
   5   1   9    17787.85    19449.53    259.78 o 
   6   1   9      917.02      900.69    234.37 o 
   7   1   9    14948.88    16476.59    373.12 o 
   8   1   9    49895.71    51690.57    756.22 o 
   9   1   9    20714.23    22008.64    360.56 o 
  10   1   9     1622.09     1365.32    256.80 o 
  11   1   9     3028.87     2708.28    257.24 o 
  12   1   9      194.50      149.32    253.76 o 
  13   1   9      258.44      142.89    254.10 o 
  14   1   9     8641.68     9050.65    345.11 o 
  15   1   9     2404.53     2520.18    470.53 o 
  16   1   9     1889.06     1714.82    419.72 o 
  17   1   9      821.86      719.04    460.41 o 
 -17   2   9     1183.80     1214.45    515.36 o 
 -16   2   9      311.38      262.49    355.98 o 
 -15   2   9      184.82      284.19    318.09 o 
 -14   2   9       13.68      425.46    301.36 o 
 -13   2   9      112.17       62.47    117.49 o 
 -12   2   9      238.58      232.26    177.89 o 
 -11   2   9       52.50       75.81    153.38 o 
 -10   2   9     2081.28     2330.18    230.44 o 
  -9   2   9     1213.81     1137.78    167.34 o 
  -8   2   9        2.70       41.63    134.87 o 
  -7   2   9       34.62      -14.25     50.27 o 
  -6   2   9     5906.68     5706.99     97.90 o 
  -5   2   9     9506.39     9006.95    120.09 o 
  -4   2   9     3301.42     3402.92     92.54 o 
  -3   2   9       23.38       55.87     87.75 o 
  -2   2   9     7444.37     7208.03    134.66 o 
  -1   2   9     1746.55     1655.79     87.95 o 
   0   2   9    11335.18    11327.30    133.71 o 
   1   2   9     1929.12     2068.71     99.96 o 
   2   2   9     4764.18     4591.73    116.45 o 
   3   2   9    19224.99    18956.77    182.24 o 
   4   2   9      882.35      890.99    136.36 o 
   5   2   9    23139.93    23017.82    401.24 o 
   6   2   9     7161.30     7181.48    258.24 o 
   7   2   9     1867.60     1890.16    245.17 o 
   8   2   9     5734.64     5642.63    267.43 o 
   9   2   9     4991.66     5088.18    275.42 o 
  10   2   9     7803.83     8705.77    300.52 o 
  11   2   9      582.42      664.33    240.66 o 
  12   2   9     1142.78     1383.63    259.05 o 
  13   2   9     1611.29     1952.05    265.28 o 
  14   2   9      937.01     1155.30    457.94 o 
  15   2   9       30.15      246.39    405.07 o 
  16   2   9      551.67      490.85    432.50 o 
  17   2   9      178.79      252.45    425.66 o 
 -17   3   9    29858.23    31495.55   1029.39 o 
 -16   3   9       15.19      -80.75    416.14 o 
 -15   3   9    16850.82    17063.04    450.96 o 
 -14   3   9     4620.36     5111.88    342.26 o 
 -13   3   9    14345.08    14845.38    448.23 o 
 -12   3   9     7699.92     7779.07    322.13 o 
 -11   3   9    48855.03    50258.60    580.98 o 
 -10   3   9     5131.45     5122.52    115.45 o 
  -9   3   9    45902.19    43686.64    423.32 o 
  -8   3   9      774.81      711.60     65.52 o 
  -7   3   9    45888.54    46046.44    402.61 o 
  -6   3   9       88.26      117.62     84.32 o 
  -5   3   9    53681.98    55494.27    288.76 o 
  -4   3   9    32318.70    32012.70    228.63 o 
  -3   3   9    17142.89    18135.99    218.14 o 
  -2   3   9     1174.57     1219.29     97.07 o 
  -1   3   9    18714.51    19856.90    303.22 o 
   0   3   9     3690.78     3843.90    114.62 o 
   1   3   9    20036.04    22033.36    180.68 o 
   2   3   9    21807.34    21636.01    166.52 o 
   3   3   9    46016.83    47980.33    292.40 o 
   4   3   9      175.08      288.76    140.20 o 
   5   3   9    61654.05    61600.25    922.74 o 
   6   3   9     5942.45     5644.73    261.77 o 
   7   3   9    69009.89    71995.88    540.70 o 
   8   3   9    14466.41    15192.36    339.68 o 
   9   3   9    95508.54    97048.55    797.06 o 
  10   3   9     3193.94     3658.35    255.41 o 
  11   3   9    54971.55    56755.22    510.01 o 
  12   3   9     9425.59     9478.64    303.74 o 
  13   3   9    25953.39    26975.50    863.10 o 
  14   3   9      492.41      435.59    436.15 o 
  15   3   9    35541.29    38015.34   1127.94 o 
  16   3   9     3997.08     4899.07    463.85 o 
  17   3   9    14685.08    15924.66    664.52 o 
 -17   4   9     1539.66     1401.29    474.31 o 
 -16   4   9        6.22       57.50    380.35 o 
 -15   4   9     2795.36     3007.84    354.12 o 
 -14   4   9       44.43      -28.52    325.64 o 
 -13   4   9    14900.67    16333.89    416.00 o 
 -12   4   9       28.78      -75.85    283.37 o 
 -11   4   9     3162.03     2937.44    381.77 o 
 -10   4   9     1902.52     1744.20    197.42 o 
  -9   4   9    34666.81    34392.03    326.68 o 
  -8   4   9     1726.29     1459.64    109.10 o 
  -7   4   9    14804.92    14926.82    269.36 o 
  -6   4   9     6229.28     6462.84    175.90 o 
  -5   4   9     5587.08     5667.12    185.68 o 
  -4   4   9     5709.49     5517.08    201.78 o 
  -3   4   9     1286.34     1266.46    128.64 o 
  -2   4   9     2154.56     1959.57     93.07 o 
  -1   4   9     1584.20     1736.77     96.82 o 
   0   4   9     7037.36     7042.75    156.87 o 
   1   4   9     6393.10     6767.45    123.49 o 
   2   4   9    12565.51    13178.95    162.37 o 
   3   4   9     7744.39     8028.31    193.80 o 
   4   4   9    21308.01    22121.71    303.03 o 
   5   4   9      376.77      611.97    298.28 o 
   6   4   9    18218.96    18488.33    836.72 o 
   7   4   9     7962.14     7316.20    545.23 o 
   8   4   9       67.46      134.02    344.35 o 
   9   4   9       30.40     -109.69    413.42 o 
  10   4   9      637.67      875.59    340.45 o 
  11   4   9     4507.33     3758.50    389.51 o 
  12   4   9     1297.79     1160.03    397.43 o 
  13   4   9     7472.57     7413.07    451.24 o 
  14   4   9     2805.57     3329.53    417.73 o 
  15   4   9     2310.90     2263.62    487.18 o 
  16   4   9        4.39      107.21    464.26 o 
  17   4   9     1430.92     2053.52    659.49 o 
 -17   5   9     7831.03     7026.78    537.11 o 
 -16   5   9      203.57      392.77    379.79 o 
 -15   5   9     3651.01     2985.69    382.05 o 
 -14   5   9       10.29      -19.92    340.70 o 
 -13   5   9     3394.36     3360.26    348.47 o 
 -12   5   9     6117.36     6151.89    436.13 o 
 -11   5   9    16778.34    17712.86    366.77 o 
 -10   5   9      548.67      530.39    243.54 o 
  -9   5   9    10416.40    10108.69    298.65 o 
  -8   5   9    11081.89    11145.71    431.98 o 
  -7   5   9    27279.36    28148.56    809.45 o 
  -6   5   9    38075.69    40383.11    678.92 o 
  -5   5   9    42613.08    43796.43    593.66 o 
  -4   5   9     5935.39     5849.56    163.13 o 
  -3   5   9    36471.88    38249.20    344.84 o 
  -2   5   9    40089.75    39905.11    279.91 o 
  -1   5   9    34016.33    35454.00    528.29 o 
   0   5   9    36759.13    36627.73    424.33 o 
   1   5   9    35923.81    40194.85    500.41 o 
   2   5   9     4598.59     4038.65    257.21 o 
   3   5   9    17403.89    17897.07    364.46 o 
   4   5   9    18350.12    18006.90    209.32 o 
   5   5   9    14316.86    14721.01    375.01 o 
   6   5   9    19438.60    18804.94    439.43 o 
   7   5   9    12950.10    12098.22    593.48 o 
   8   5   9      330.08      612.79    350.36 o 
   9   5   9     4842.36     4566.97    399.96 o 
  10   5   9     5239.69     4960.04    457.99 o 
  11   5   9     6152.62     6260.73    411.29 o 
  12   5   9     5186.26     5196.79    435.11 o 
  13   5   9     1641.03     1440.96    345.59 o 
  14   5   9      332.89      287.06    358.13 o 
  15   5   9     6227.00     5592.27    425.28 o 
  16   5   9     2172.37     2312.21    428.03 o 
 -17   6   9    11084.15    10959.16    583.14 o 
 -16   6   9      183.94      109.09    469.77 o 
 -15   6   9      314.93      461.22    376.04 o 
 -14   6   9       74.07      169.46    353.70 o 
 -13   6   9      187.32       -6.91    420.75 o 
 -12   6   9     1840.15     1985.81    280.06 o 
 -11   6   9    12576.34    12720.30    343.93 o 
 -10   6   9     9911.30     9874.87    306.69 o 
  -9   6   9       53.91       35.61    240.38 o 
  -8   6   9     4282.29     4503.18    237.63 o 
  -7   6   9     2199.62     1884.89    232.99 o 
  -6   6   9     1458.16     1468.62    227.70 o 
  -5   6   9    61280.20    60800.01    776.87 o 
  -4   6   9     1287.05     1330.27    151.52 o 
  -3   6   9     4041.56     4072.59    148.74 o 
  -2   6   9      312.13      359.20     85.02 o 
  -1   6   9     1239.61     1163.73    137.68 o 
   0   6   9      414.15      399.44    198.49 o 
   1   6   9    15682.20    15457.37    379.44 o 
   2   6   9      336.37      381.04    236.59 o 
   3   6   9    11589.68    11088.17    346.75 o 
   4   6   9     2979.40     2592.54    290.45 o 
   5   6   9     2801.02     2498.35    119.47 o 
   6   6   9     1123.29     1307.98    324.02 o 
   7   6   9     6430.67     5895.60    508.11 o 
   8   6   9      299.49     -119.77    467.89 o 
   9   6   9     2005.69     1771.53    493.41 o 
  10   6   9      252.86      245.77    517.32 o 
  11   6   9     2713.93     2881.17    425.32 o 
  12   6   9        6.28      484.98    413.47 o 
  13   6   9    13129.39    13459.70    533.06 o 
  14   6   9      956.82      911.59    478.22 o 
  15   6   9      572.73      443.07    465.54 o 
 -17   7   9    12010.86    12376.46    608.30 o 
 -16   7   9     4665.06     5415.19    550.49 o 
 -15   7   9    10856.51    10647.68    579.16 o 
 -14   7   9     3875.11     4191.93    558.80 o 
 -13   7   9    16522.96    16907.62    590.56 o 
 -12   7   9     1123.05     1228.52    400.25 o 
 -11   7   9    12595.54    13166.90    347.38 o 
 -10   7   9     6069.40     6199.17    307.38 o 
  -9   7   9     7801.65     7589.63    297.75 o 
  -8   7   9     1024.80      885.22    244.04 o 
  -7   7   9    12454.44    13733.02    444.61 o 
  -6   7   9      388.32       87.82    120.12 o 
  -5   7   9    18971.68    18973.80    380.02 o 
  -4   7   9    15011.00    15103.46    238.59 o 
  -3   7   9    19395.24    19801.08    205.11 o 
  -2   7   9     9691.03    10153.13    517.03 o 
  -1   7   9    43671.61    44647.36    824.68 o 
   0   7   9    13660.58    13190.36    457.28 o 
   1   7   9    26124.93    27424.06    405.78 o 
   2   7   9    40310.65    39645.75    493.44 o 
   3   7   9    27175.36    26654.15    454.78 o 
   4   7   9     3774.26     3509.01    330.20 o 
   5   7   9    22681.56    23220.66    471.71 o 
   6   7   9     1124.77      771.19    190.01 o 
   7   7   9     9340.83     8760.76    369.95 o 
   8   7   9     5542.15     5448.81    250.76 o 
   9   7   9    26904.86    27810.90    411.23 o 
  10   7   9      835.40      687.77    537.98 o 
  11   7   9    16404.14    17264.31    782.79 o 
  12   7   9     2623.54     2614.03    446.42 o 
  13   7   9    13596.55    14302.54    698.06 o 
  14   7   9     6378.97     6925.59    495.45 o 
  15   7   9    20271.99    20230.40   1248.04 o 
 -16   8   9     1158.04     1151.12    692.16 o 
 -15   8   9     1035.06      835.92    626.89 o 
 -14   8   9     1085.01     1181.08    475.65 o 
 -13   8   9     1985.49     1953.68    453.68 o 
 -12   8   9      702.97      673.42    401.08 o 
 -11   8   9     2750.36     2662.88    282.99 o 
 -10   8   9    10790.39    10814.30    362.64 o 
  -9   8   9     3947.87     3835.66    292.31 o 
  -8   8   9     3572.26     3431.57    275.59 o 
  -7   8   9      840.02      389.22    639.53 o 
  -6   8   9      561.57      528.51    181.14 o 
  -5   8   9    14588.76    13953.50    253.46 o 
  -4   8   9      265.61      312.63    129.14 o 
  -3   8   9     1298.87      915.40    449.81 o 
  -2   8   9       23.47       77.77     56.61 o 
  -1   8   9     3510.75     3124.67    479.02 o 
   0   8   9       58.62      167.52    397.82 o 
   1   8   9     5501.79     5600.55    297.63 o 
   2   8   9       17.55      124.06    277.30 o 
   3   8   9    19043.97    18683.92    433.51 o 
   4   8   9     2754.31     2748.21    332.69 o 
   5   8   9     3887.97     3611.16    330.27 o 
   6   8   9      747.38      968.67    591.47 o 
   7   8   9     4944.98     4775.71    441.07 o 
   8   8   9     2968.00     2514.80    569.77 o 
   9   8   9     5894.61     6277.80    605.05 o 
  11   8   9       17.01      315.00    636.11 o 
  12   8   9      623.30      441.37    641.95 o 
  13   8   9     6567.20     6289.07    511.42 o 
  14   8   9      880.46     1004.93    482.17 o 
 -13   9   9     8304.58     7800.18    874.31 o 
 -12   9   9        0.74      408.76    633.43 o 
 -11   9   9     3708.24     3468.10    412.51 o 
 -10   9   9      356.03      146.10    267.91 o 
  -9   9   9       93.50      209.94    269.90 o 
  -8   9   9     1421.34     1500.33    261.86 o 
  -7   9   9       56.94      -74.34    352.90 o 
  -6   9   9      469.61      535.78    197.82 o 
  -5   9   9      523.09      369.33    160.85 o 
  -4   9   9     1105.11     1694.78    501.28 o 
  -3   9   9      211.05      278.07    473.04 o 
  -2   9   9     6687.43     5707.24    746.47 o 
  -1   9   9     1218.51     1220.93    454.48 o 
   0   9   9     6730.49     7092.59    572.22 o 
   1   9   9     2283.85     1570.27    478.15 o 
   2   9   9     2183.42     1909.05    297.29 o 
   3   9   9     1633.37     2041.81    427.51 o 
   4   9   9        6.58      263.26    325.01 o 
   5   9   9      553.01      354.13    330.94 o 
   6   9   9     1590.69     1073.98    376.22 o 
   7   9   9      243.91      317.22    386.14 o 
   8   9   9     4252.96     3957.57    422.70 o 
   9   9   9      450.71      176.07    613.93 o 
  10   9   9     3292.83     2994.35    651.42 o 
  11   9   9     2741.63     1887.91    697.54 o 
  12   9   9      769.92      906.06    673.06 o 
  13   9   9     6110.51     5521.73    814.38 o 
  14   9   9        0.67     -221.97    749.93 o 
 -12  10   9     7434.82     7721.71    777.82 o 
 -11  10   9      589.29      198.97    738.62 o 
 -10  10   9     1892.42     2310.22    482.91 o 
  -9  10   9     7159.97     7983.84    494.90 o 
  -8  10   9     4234.45     4592.39    441.71 o 
  -7  10   9     6200.75     6689.10    433.72 o 
  -6  10   9    10101.98     9894.31    700.45 o 
  -5  10   9     1365.95     1005.37    396.11 o 
  -4  10   9     2249.36     2335.66    553.60 o 
  -3  10   9     6555.22     7093.17    593.18 o 
  -2  10   9      967.80     1040.49    499.67 o 
  -1  10   9      591.89      853.07    197.06 o 
   0  10   9     1289.46     1422.01    531.10 o 
   1  10   9     6307.90     6487.46    531.13 o 
   2  10   9       18.34      231.01    527.96 o 
   3  10   9      210.01       18.75    302.64 o 
   4  10   9       73.51      130.44    344.97 o 
   5  10   9       95.98      252.31    337.96 o 
   6  10   9      307.28      -28.54    379.30 o 
   7  10   9     7762.61     7963.27    454.99 o 
   8  10   9       93.67      -21.64    412.26 o 
   9  10   9     2863.39     2291.31    653.72 o 
  10  10   9      107.37      134.26    618.57 o 
  11  10   9      109.28      395.44    654.49 o 
  12  10   9       19.88      705.97    747.10 o 
  13  10   9     1109.80     1959.12    787.10 o 
 -11  11   9     9939.36     9221.67    580.28 o 
 -10  11   9     2025.88     2407.75    477.12 o 
  -9  11   9    10982.06    11589.37    574.85 o 
  -8  11   9     1099.55     1243.26    467.10 o 
  -7  11   9    19859.55    19198.53    580.51 o 
  -6  11   9     3338.87     3411.45    463.39 o 
  -5  11   9    22058.32    22225.34    783.09 o 
  -4  11   9     9201.87     9918.19    675.16 o 
  -3  11   9    38078.39    38025.50    903.59 o 
  -2  11   9       78.76      809.68    515.22 o 
  -1  11   9    61847.34    61482.96   1100.52 o 
   0  11   9        6.86      954.76    506.20 o 
   1  11   9    52953.02    52078.05   1010.22 o 
   2  11   9     1596.71     1476.98    566.28 o 
   3  11   9    34709.08    34095.93    921.11 o 
   4  11   9      404.14      383.07    350.41 o 
   5  11   9    19751.25    20692.91    546.81 o 
   6  11   9        0.35      -40.24    370.86 o 
   7  11   9    10693.91     9635.26    504.37 o 
   8  11   9      637.18      413.21    415.26 o 
   9  11   9     3969.12     3414.85    679.79 o 
  10  11   9      503.72     -145.57    695.61 o 
  11  11   9     4594.37     3618.54    792.91 o 
  12  11   9     3180.82     2950.35    836.67 o 
  -9  12   9       16.67      -36.62    735.80 o 
  -8  12   9      660.60      494.44    446.70 o 
  -7  12   9      291.82      524.63    601.42 o 
  -6  12   9      270.97      414.33    581.02 o 
  -5  12   9     2551.48     2837.48    550.85 o 
  -4  12   9     1749.35     1081.90    619.22 o 
  -3  12   9     3631.71     3610.86    558.31 o 
  -2  12   9      105.03     -146.59    582.08 o 
  -1  12   9     2101.53     2167.67    625.90 o 
   0  12   9      271.05     -360.67    584.17 o 
   1  12   9     1570.08     1725.99    612.49 o 
   2  12   9     2847.40     3087.22    623.32 o 
   3  12   9     4887.11     4005.16    619.87 o 
   4  12   9     4406.95     4317.00    576.00 o 
   5  12   9     1157.62      710.05    413.35 o 
   6  12   9     1614.19     1376.97    436.96 o 
   7  12   9      330.88      599.12    426.26 o 
   8  12   9     1870.87     1892.15    477.04 o 
   9  12   9     5999.57     6384.15    776.19 o 
  10  12   9        2.64     -162.34    712.76 o 
  11  12   9      635.56      774.08    753.48 o 
  -6  13   9       32.72      -87.12    626.90 o 
  -5  13   9     8893.64     7169.27    738.30 o 
  -4  13   9     2444.72     2547.26    676.51 o 
  -3  13   9     9570.07     8597.87    662.02 o 
  -2  13   9      104.76      535.41    633.60 o 
  -1  13   9    14428.91    12541.83    762.99 o 
   0  13   9     2146.48     2486.82    571.04 o 
   1  13   9    14824.22    13948.00    725.23 o 
   2  13   9     3555.67     3638.43    589.57 o 
   3  13   9    12690.23    12742.47    717.32 o 
   4  13   9      278.88       33.44    587.47 o 
   5  13   9    17229.32    17873.78    860.58 o 
   6  13   9      574.39      472.30    463.01 o 
   7  13   9    13689.50    13042.56    572.03 o 
   8  13   9     9655.62    10754.71    811.46 o 
   9  13   9     9197.58     7865.65    821.19 o 
  10  13   9     1682.27     1073.88    786.86 o 
  -1  14   9        1.04     -203.60    626.07 o 
   0  14   9      809.83     1243.31    582.03 o 
   1  14   9     4365.49     3438.11    693.47 o 
   2  14   9      119.14      318.29    664.20 o 
   8  14   9      126.27      420.53    707.22 o 
 -17   0  10     3892.16     2498.01    717.03 o 
 -16   0  10      320.53      629.99    654.35 o 
 -15   0  10     4461.50     4055.06    714.44 o 
 -14   0  10     8953.89     9244.38    703.22 o 
 -13   0  10     5298.70     5138.58    674.70 o 
 -12   0  10     1100.23      519.72    577.33 o 
 -11   0  10      256.74       98.50    491.33 o 
 -10   0  10       77.15       89.96    250.88 o 
  -9   0  10     9173.79    10497.00    328.04 o 
  -8   0  10      486.87      290.70    287.36 o 
  -7   0  10     8391.39     8397.85    321.03 o 
  -6   0  10    13466.99    14733.60    263.68 o 
  -5   0  10     6940.25     7491.69    366.59 o 
  -4   0  10    13161.00    13866.38    177.78 o 
  -3   0  10    17655.73    17973.67    177.76 o 
  -2   0  10     7542.02     8353.82    179.90 o 
  -1   0  10    38041.49    37973.11    327.64 o 
   0   0  10     5176.59     5909.46    172.12 o 
   1   0  10     4090.34     3934.89    179.79 o 
   2   0  10      618.01      898.43    169.85 o 
   3   0  10    11416.06    12124.10    236.90 o 
   4   0  10     1453.40     1052.84    179.12 o 
   5   0  10    41232.96    41192.96   1001.90 o 
   6   0  10     1067.27     1490.45    462.98 o 
   7   0  10     5905.40     6998.88    499.62 o 
   8   0  10     5596.19     5304.91    550.63 o 
   9   0  10     9423.35     9783.34    596.15 o 
  10   0  10     1671.19     1400.27    567.97 o 
  11   0  10     1806.49     1539.53    572.50 o 
  12   0  10     1306.29     1258.07    548.83 o 
  13   0  10    14788.43    14699.66    727.65 o 
  14   0  10       84.66      389.84    419.46 o 
  15   0  10     1316.53     1053.55    671.63 o 
  16   0  10      122.31      489.94    705.16 o 
 -17   1  10     1620.29     1280.41    496.84 o 
 -16   1  10       21.95      193.23    475.45 o 
 -15   1  10      220.53      149.17    476.71 o 
 -14   1  10     1470.86     1293.73    294.23 o 
 -13   1  10      240.65       97.70    268.49 o 
 -12   1  10     2646.50     1810.06    369.59 o 
 -11   1  10     2761.72     2521.06    394.91 o 
 -10   1  10     4215.99     3946.01    229.72 o 
  -9   1  10     5148.85     6155.49    198.66 o 
  -8   1  10     1545.58     1618.63    166.83 o 
  -7   1  10     4938.56     4910.53    141.47 o 
  -6   1  10     9208.42     9029.20    262.27 o 
  -5   1  10     6093.14     5769.91    146.94 o 
  -4   1  10    10053.91     9844.33    132.13 o 
  -3   1  10     1282.54     1207.56     79.49 o 
  -2   1  10     3458.98     3334.47     97.55 o 
  -1   1  10     1615.70     1630.38     95.55 o 
   0   1  10    10216.72    10395.23    129.79 o 
   1   1  10        0.68       61.51     96.71 o 
   2   1  10       59.09       83.97    113.76 o 
   3   1  10        0.58      111.80    118.50 o 
   4   1  10     5867.86     5880.27    170.24 o 
   5   1  10       73.32      151.51    237.88 o 
   6   1  10      178.88       18.65    240.53 o 
   7   1  10       40.40       36.82    257.60 o 
   8   1  10     9703.86     9406.53    307.88 o 
   9   1  10      107.79       51.85    251.90 o 
  10   1  10     2714.08     2547.58    293.74 o 
  11   1  10       35.86      -69.63    257.00 o 
  12   1  10      146.53       60.54    277.67 o 
  13   1  10      848.10      741.12    277.95 o 
  14   1  10      156.76      189.94    316.66 o 
  15   1  10      155.03       89.02    477.95 o 
  16   1  10       25.76      327.64    455.22 o 
 -17   2  10     1122.40     1235.76    752.12 o 
 -16   2  10    22259.31    22743.42    696.20 o 
 -15   2  10      671.31      836.63    467.97 o 
 -14   2  10     6695.16     6947.72    353.51 o 
 -13   2  10    12825.89    13393.98    371.88 o 
 -12   2  10    31902.89    32283.04    630.04 o 
 -11   2  10      216.56      304.65    199.78 o 
 -10   2  10    26723.98    27422.96    542.48 o 
  -9   2  10     3803.75     3921.02    157.86 o 
  -8   2  10    25584.43    25750.46    403.44 o 
  -7   2  10      476.44      507.33    109.27 o 
  -6   2  10    71989.34    71262.66    843.45 o 
  -5   2  10    33794.52    33319.00    284.51 o 
  -4   2  10    59915.91    62656.68    455.61 o 
  -3   2  10    42668.51    43203.47    494.78 o 
  -2   2  10    23408.66    24169.65    164.63 o 
  -1   2  10        4.50       58.20     93.50 o 
   0   2  10    30827.02    33358.55    296.00 o 
   1   2  10    19701.85    19794.22    165.41 o 
   2   2  10    12805.37    13856.67    155.43 o 
   3   2  10    10874.90    10830.90    171.14 o 
   4   2  10    11514.26    12896.87    196.56 o 
   5   2  10     4240.42     4264.93    223.81 o 
   6   2  10    22956.76    24319.08    369.89 o 
   7   2  10    23412.28    23390.13    375.10 o 
   8   2  10    47508.76    47244.21    567.73 o 
   9   2  10    13940.99    14051.15    332.66 o 
  10   2  10    53975.86    57244.24    801.89 o 
  11   2  10      477.91      268.61    276.36 o 
  12   2  10    30523.42    31266.61    492.68 o 
  13   2  10     5949.23     7008.72    316.31 o 
  14   2  10    30840.53    33660.80    883.59 o 
  15   2  10      726.08      305.22    450.67 o 
  16   2  10    19958.73    19510.05    644.44 o 
 -17   3  10       10.86      -10.83    746.71 o 
 -16   3  10     1565.53     1348.70    519.02 o 
 -15   3  10        5.11       39.57    346.50 o 
 -14   3  10      179.27       90.85    302.84 o 
 -13   3  10       28.74      145.70    402.17 o 
 -12   3  10      622.37      928.58    384.25 o 
 -11   3  10     2344.63     1993.52    393.35 o 
 -10   3  10     1654.63     1505.00    119.92 o 
  -9   3  10     6646.77     5938.64    302.98 o 
  -7   3  10      840.39      714.33    110.50 o 
  -6   3  10      228.26      123.85     87.37 o 
  -5   3  10      375.40      301.75    110.69 o 
  -4   3  10       75.22       65.72     88.61 o 
  -3   3  10       19.46       63.57    106.36 o 
  -2   3  10     1023.67     1021.06    104.43 o 
  -1   3  10     3129.16     3066.65    127.99 o 
   0   3  10    15306.12    15572.44    182.31 o 
   1   3  10       18.02      -25.86    105.71 o 
   2   3  10     5123.41     5093.61    140.43 o 
   3   3  10      387.54      273.66    131.28 o 
   4   3  10     1068.68     1054.11    154.47 o 
   5   3  10     9946.21    10206.76    254.62 o 
   6   3  10      916.56      461.38    276.72 o 
   7   3  10     6935.42     7248.56    282.14 o 
   8   3  10      472.51     1112.72    266.08 o 
   9   3  10      655.35      585.14    274.39 o 
  10   3  10      373.10      610.16    265.18 o 
  11   3  10      276.78      387.03    277.83 o 
  12   3  10    10889.84    11642.43    345.29 o 
  13   3  10     2686.97     2986.32    285.21 o 
  14   3  10     1367.37     1621.64    447.82 o 
  15   3  10      515.44      539.35    484.47 o 
  16   3  10      128.22      471.27    458.67 o 
 -17   4  10      682.17      631.66    709.70 o 
 -16   4  10    13078.07    13087.49    602.88 o 
 -15   4  10     1145.92      994.38    355.65 o 
 -14   4  10     8441.10     7793.40    517.14 o 
 -13   4  10    16539.31    17231.37   1134.72 o 
 -12   4  10    22651.01    22733.15    746.16 o 
 -11   4  10     5661.47     5682.02    416.75 o 
 -10   4  10    19080.87    19441.92    527.77 o 
  -9   4  10      156.27      415.85    208.38 o 
  -8   4  10    14431.73    14902.75    226.06 o 
  -7   4  10    29858.86    28358.43    589.00 o 
  -6   4  10    40866.87    42013.34    438.13 o 
  -5   4  10      788.59      457.50    156.75 o 
  -4   4  10    28494.45    29059.21    331.89 o 
  -3   4  10     1237.80     1194.63    134.43 o 
  -2   4  10    29225.32    30387.69    540.12 o 
  -1   4  10    34269.27    34225.13    484.73 o 
   0   4  10    36610.29    39205.18    597.32 o 
   1   4  10     4698.55     4875.54    130.98 o 
   2   4  10    22159.52    24191.57    288.19 o 
   3   4  10     7599.35     7913.22    172.35 o 
   4   4  10    18380.87    19589.37    378.85 o 
   5   4  10    39615.27    38768.02    551.10 o 
   6   4  10    21170.99    20992.50    395.88 o 
   7   4  10      792.05      651.53    269.97 o 
   8   4  10    24326.10    24520.90    460.62 o 
   9   4  10      601.50      529.66    394.25 o 
  10   4  10    26853.17    26191.27    571.60 o 
  11   4  10    19671.42    20368.96    569.74 o 
  12   4  10    10322.35    10337.00    521.70 o 
  13   4  10       62.51      466.57    445.76 o 
  14   4  10    17893.59    17242.00    575.70 o 
  15   4  10     2381.74     1970.42    469.41 o 
  16   4  10    12547.52    13388.70    791.42 o 
 -17   5  10     1062.30      110.27    694.64 o 
 -16   5  10     2375.26     2193.11    468.14 o 
 -15   5  10       38.87      235.78    484.17 o 
 -14   5  10      150.33      402.64    442.10 o 
 -13   5  10     5407.23     5126.94    455.85 o 
 -12   5  10       10.86       43.37    400.07 o 
 -11   5  10        5.07      155.13    264.34 o 
 -10   5  10     2825.57     2514.70    275.74 o 
  -9   5  10     1905.83     1690.03    227.45 o 
  -8   5  10    19921.55    20457.89    368.79 o 
  -7   5  10     1490.64     1440.87    184.13 o 
  -6   5  10      933.47      739.93    180.33 o 
  -5   5  10     1306.16     1267.06    218.97 o 
  -4   5  10        8.83      -25.29    145.13 o 
  -3   5  10     4234.95     3990.18    162.18 o 
  -2   5  10     7585.26     6626.68    355.00 o 
  -1   5  10    17038.49    16569.32    163.76 o 
   0   5  10    18076.27    18065.19    283.31 o 
   1   5  10     4751.86     5037.17    191.81 o 
   2   5  10      935.21     1007.39    183.16 o 
   3   5  10     1654.23     1572.45    115.94 o 
   4   5  10    14492.43    14439.92    209.26 o 
   5   5  10     2369.83     2550.77    176.45 o 
   6   5  10     3086.18     3306.91    511.02 o 
   7   5  10     6449.50     6782.75    396.20 o 
   8   5  10     1562.81     2096.99    377.23 o 
   9   5  10     2473.85     2427.47    422.93 o 
  10   5  10     3960.43     3754.10    415.87 o 
  11   5  10       31.75       70.31    534.16 o 
  12   5  10     6827.10     7483.39    677.22 o 
  13   5  10      837.99      767.13    436.62 o 
  14   5  10      716.13      460.81    384.85 o 
  15   5  10     1633.25     2258.71    397.34 o 
 -17   6  10      936.09      156.70    713.66 o 
 -16   6  10     7040.22     7001.04    763.16 o 
 -15   6  10     2332.82     2157.79    657.03 o 
 -14   6  10     2923.13     2751.14    466.79 o 
 -13   6  10      366.51      272.45    406.08 o 
 -12   6  10    12709.76    12326.54    363.19 o 
 -11   6  10     3720.79     3460.51    296.51 o 
 -10   6  10     9623.65     9632.56    325.84 o 
  -9   6  10     1679.46     1726.54    254.84 o 
  -8   6  10     8985.73     9204.32    265.28 o 
  -7   6  10      406.10      405.18    202.04 o 
  -6   6  10    17218.41    17819.35    609.32 o 
  -5   6  10      893.40     1031.06    165.71 o 
  -4   6  10    17601.93    18331.31    355.12 o 
  -3   6  10       57.50       64.87    127.55 o 
  -2   6  10    40973.73    40948.25    524.11 o 
  -1   6  10    10998.35    11612.89    375.57 o 
   0   6  10    55709.41    56937.21    864.96 o 
   1   6  10     3213.68     2974.06    242.13 o 
   2   6  10    61194.89    62100.95   2403.47 o 
   3   6  10      135.11      217.06    271.05 o 
   4   6  10    47294.84    48019.94    555.41 o 
   5   6  10     5869.23     5327.10    130.04 o 
   6   6  10    27631.79    27864.72    291.92 o 
   7   6  10      668.48     1268.12    472.10 o 
   8   6  10    10468.38    10570.51    587.01 o 
   9   6  10       33.42       46.23    365.82 o 
  10   6  10     8606.18     8473.98    432.72 o 
  11   6  10      752.00      889.24    402.34 o 
  12   6  10     5890.48     5658.22    844.08 o 
  13   6  10     3097.94     2847.34    489.34 o 
  14   6  10     5321.20     5080.03    502.02 o 
  15   6  10     1186.69     1132.67    756.57 o 
 -16   7  10      275.45       86.55    662.80 o 
 -15   7  10      283.18      234.62    621.23 o 
 -14   7  10     1185.72     1155.77    468.97 o 
 -13   7  10     2289.90     2451.20    450.02 o 
 -12   7  10     2397.37     2868.11    400.90 o 
 -11   7  10      580.37      748.29    286.29 o 
 -10   7  10       43.49      113.02    227.25 o 
  -9   7  10     9517.98    10059.06    285.38 o 
  -8   7  10     3963.43     4173.94    243.48 o 
  -7   7  10      398.06      154.33    365.69 o 
  -6   7  10     8716.85     8389.45    403.62 o 
  -5   7  10     1764.98     1825.57    191.19 o 
  -4   7  10      755.01      600.12    169.01 o 
  -3   7  10     1924.46     1726.67    207.74 o 
  -2   7  10      424.29      458.85    398.92 o 
  -1   7  10     5736.24     6796.74    192.26 o 
   0   7  10    20519.39    20973.29    308.18 o 
   1   7  10     2881.67     2571.83    255.44 o 
   2   7  10     1401.36     1582.47    270.16 o 
   3   7  10     3533.83     3427.30    317.17 o 
   4   7  10    30431.00    29402.55    590.75 o 
   5   7  10      934.06      965.34    296.16 o 
   6   7  10      692.64      441.64    346.30 o 
   7   7  10     2571.89     2812.80    505.28 o 
   8   7  10    12006.86    13217.83    646.42 o 
   9   7  10     1217.57     1721.28    544.23 o 
  10   7  10    15948.06    15940.35    510.35 o 
  11   7  10     1785.96     1574.91    401.86 o 
  12   7  10     2496.74     2321.97    427.28 o 
  13   7  10     5072.56     5780.77    631.28 o 
  14   7  10      100.35      475.80    485.25 o 
 -14   8  10    13901.50    14465.38    742.65 o 
 -13   8  10     1050.50      552.24    450.31 o 
 -12   8  10    17772.29    17257.65    884.39 o 
 -11   8  10     1125.27     1256.73    255.50 o 
 -10   8  10    17435.25    17437.55    334.67 o 
  -9   8  10     3721.09     3895.50    250.22 o 
  -8   8  10     3501.22     3263.82    269.87 o 
  -7   8  10      529.20      672.12    355.00 o 
  -6   8  10     1928.70     1809.42    228.36 o 
  -5   8  10     2194.65     1944.41    179.99 o 
  -4   8  10      758.57      801.74    117.08 o 
  -3   8  10     9043.30     8817.50    562.05 o 
  -2   8  10      123.01      447.54    479.02 o 
  -1   8  10     9850.91     9475.07    248.35 o 
   0   8  10     8708.77     8258.70    573.63 o 
   1   8  10    25471.26    25195.66    408.47 o 
   2   8  10     4112.00     4044.22    307.45 o 
   3   8  10    27619.97    27631.83   1350.04 o 
   4   8  10     7433.47     7995.48    540.70 o 
   5   8  10     9959.89    10164.54    423.04 o 
   6   8  10     6859.28     6981.00    504.70 o 
   7   8  10     5554.56     6401.75    598.25 o 
   8   8  10     2552.52     2562.53    558.38 o 
   9   8  10      626.76      648.50    575.13 o 
  10   8  10     3103.14     3807.92    632.07 o 
  11   8  10      559.59     1012.26    606.39 o 
  12   8  10     7255.78     6779.19    518.43 o 
  13   8  10       51.01      329.97    726.72 o 
  14   8  10    10687.78    10105.08    879.05 o 
 -12   9  10     1036.98     1054.67    472.89 o 
 -11   9  10       61.38       34.86    471.05 o 
 -10   9  10      439.04       86.49    319.33 o 
  -9   9  10      189.60      415.58    391.00 o 
  -8   9  10    12489.56    13229.28    510.87 o 
  -7   9  10     1973.53     2021.99    486.37 o 
  -6   9  10      827.69      776.13    406.78 o 
  -5   9  10      221.85      749.28    359.58 o 
  -4   9  10      567.76      451.28    504.77 o 
  -3   9  10        4.11      -79.02    503.27 o 
  -2   9  10     6763.94     7145.85    587.92 o 
  -1   9  10      472.63      855.74    504.02 o 
   0   9  10    11690.70    12335.32    589.56 o 
   1   9  10       38.64      482.59    497.81 o 
   2   9  10      356.01      383.65    305.81 o 
   3   9  10      455.31      427.29    317.06 o 
   4   9  10     2110.77     2332.72    344.24 o 
   5   9  10      551.82      597.74    356.69 o 
   6   9  10    10496.65    10298.84    448.12 o 
   7   9  10     3265.13     3029.57    404.88 o 
   8   9  10     1360.00     1115.94    575.62 o 
   9   9  10     1491.80     1295.53    616.29 o 
  10   9  10       97.35     -198.85    626.92 o 
  11   9  10     1144.76      684.23    638.66 o 
  12   9  10    11058.79    11374.55    854.14 o 
  13   9  10       24.14      -42.90    681.20 o 
 -11  10  10      354.41      497.26    580.67 o 
 -10  10  10     5017.37     4349.73    495.95 o 
  -9  10  10      218.67      333.17    415.27 o 
  -8  10  10     4351.59     4532.26    442.20 o 
  -7  10  10      553.20      724.78    403.06 o 
  -6  10  10     1530.71     1076.05    397.73 o 
  -5  10  10     6953.27     6973.38    640.50 o 
  -4  10  10      603.06       69.33    505.22 o 
  -3  10  10     6716.11     6250.11    554.84 o 
  -2  10  10     6437.78     5697.56    591.12 o 
  -1  10  10     1241.00      954.90    532.16 o 
   0  10  10     7748.65     7645.07    596.83 o 
   1  10  10       26.59      -10.90    460.48 o 
   2  10  10    13726.74    13582.09    699.73 o 
   3  10  10      265.32      223.15    319.74 o 
   4  10  10    14353.88    13266.36    441.90 o 
   5  10  10        0.06      -93.11    371.01 o 
   6  10  10     7472.24     7243.42    661.80 o 
   7  10  10     1698.39     1694.95    408.17 o 
   8  10  10     1336.76      848.31    446.15 o 
   9  10  10     3819.71     3526.85    665.44 o 
  10  10  10      716.26      151.82    678.77 o 
  11  10  10      748.32      320.09    727.94 o 
  12  10  10     1154.51      671.01    725.42 o 
 -10  11  10     1507.21     1459.53    459.16 o 
  -9  11  10        2.18      164.56    460.50 o 
  -8  11  10      238.54      648.82    434.98 o 
  -7  11  10     1054.64     1146.93    439.54 o 
  -6  11  10     5158.00     4916.64    637.65 o 
  -5  11  10      345.64      186.62    596.49 o 
  -4  11  10       18.57      143.30    491.79 o 
  -3  11  10      362.86      172.26    581.31 o 
  -2  11  10     3000.86     3343.69    590.02 o 
  -1  11  10      147.50       85.18    492.64 o 
   0  11  10     3913.37     4404.53    555.23 o 
   1  11  10      454.37      174.50    478.52 o 
   2  11  10      371.94      594.71    534.94 o 
   3  11  10      407.39     1317.33    589.57 o 
   4  11  10     1791.65     1438.74    377.80 o 
   5  11  10      400.99      -50.46    384.32 o 
   6  11  10     9294.16     9485.22    483.15 o 
   7  11  10        2.99      461.46    591.46 o 
   8  11  10      211.93      195.17    456.18 o 
   9  11  10      438.20      366.19    676.80 o 
  10  11  10     1468.56     1944.75    738.30 o 
  11  11  10     1887.53     2848.08    763.29 o 
  12  11  10     1974.55     2745.17    812.18 o 
  -8  12  10    27383.90    28922.89   1006.99 o 
  -7  12  10       56.81      132.43    648.47 o 
  -6  12  10    17317.08    17390.86    834.87 o 
  -5  12  10     1802.09     1825.17    650.46 o 
  -4  12  10    22256.80    22801.96    847.07 o 
  -3  12  10     3282.40     3246.77    646.45 o 
  -2  12  10    32226.14    31172.89    922.28 o 
  -1  12  10      127.03     1094.82    635.40 o 
   0  12  10    41564.19    40326.31   1025.07 o 
   1  12  10     1069.92     1173.70    605.93 o 
   2  12  10    40341.43    38571.29   1018.35 o 
   3  12  10       13.75      102.69    611.68 o 
   4  12  10    49271.96    48245.80   1126.42 o 
   5  12  10     1353.75     1625.88    439.75 o 
   6  12  10    32092.83    31737.23    667.40 o 
   7  12  10      464.74       65.24    428.76 o 
   8  12  10    14133.93    14032.99    683.08 o 
   9  12  10      867.03      633.10    714.76 o 
  10  12  10    13725.87    12973.61    884.06 o 
  11  12  10      301.81      969.20    806.24 o 
  -4  13  10       16.07       39.08    565.75 o 
  -3  13  10     2013.80     1656.15    649.70 o 
  -2  13  10     2529.86     2722.27    670.08 o 
  -1  13  10      634.28      790.32    625.41 o 
   0  13  10      382.74      230.22    550.56 o 
   1  13  10       41.87      526.58    623.50 o 
   2  13  10      213.67      533.21    656.44 o 
   3  13  10      290.91     -206.21    664.52 o 
   4  13  10     1997.49     2735.07    707.74 o 
   5  13  10     3432.36     2944.69    722.65 o 
   6  13  10      967.12      688.07    632.94 o 
   7  13  10     3242.19     2572.82    705.16 o 
   8  13  10        4.48     -234.37    706.91 o 
   9  13  10     2399.82     2484.94    750.83 o 
 -16   1  11     6599.92     7314.00    593.54 o 
 -15   1  11     3112.14     3367.58    498.86 o 
 -14   1  11      110.90     -299.01    649.97 o 
 -13   1  11     3264.51     2938.45    462.33 o 
 -12   1  11      549.77      453.15    270.29 o 
 -11   1  11     6462.24     6826.17    228.25 o 
 -10   1  11     2835.05     2882.88    196.05 o 
  -9   1  11     3289.08     3211.86    182.67 o 
  -8   1  11     5268.36     5197.83    188.11 o 
  -7   1  11     3426.19     3837.24    141.46 o 
  -6   1  11      171.36      174.06    122.19 o 
  -5   1  11    42347.45    43335.05    541.62 o 
  -4   1  11    20750.48    20430.21    226.47 o 
  -3   1  11    18927.18    20849.50    171.54 o 
  -2   1  11     1335.12     1193.97    118.05 o 
  -1   1  11    46372.05    48130.39    264.44 o 
   0   1  11      380.55      344.69    109.03 o 
   1   1  11    32605.16    33950.16    325.22 o 
   2   1  11     5925.70     5761.22    151.96 o 
   3   1  11     7890.63     8250.04    186.99 o 
   4   1  11    29672.43    30783.13    645.70 o 
   5   1  11     9552.14     9946.95    292.48 o 
   6   1  11    12075.61    12114.29    327.90 o 
   7   1  11     8193.25     8748.12    322.31 o 
   8   1  11     3116.04     3360.30    285.65 o 
   9   1  11    13038.21    13496.71    456.51 o 
  10   1  11     7497.60     7379.07    345.69 o 
  11   1  11    18862.05    19890.05    673.37 o 
  12   1  11      553.40      628.68    303.54 o 
  13   1  11    17013.88    18181.40    452.14 o 
  14   1  11    10743.36    11157.11    384.33 o 
  15   1  11    13069.15    13262.44    675.47 o 
 -16   2  11      355.55      -85.68    519.07 o 
 -15   2  11      882.25      904.50    458.80 o 
 -14   2  11      768.93      697.10    469.91 o 
 -13   2  11     1905.16     2357.17    458.36 o 
 -12   2  11        0.86      -49.31    400.92 o 
 -11   2  11     6524.39     6854.44    383.09 o 
 -10   2  11     5422.93     5255.94    186.34 o 
  -9   2  11     2733.55     2430.24    147.13 o 
  -8   2  11    10911.05    11221.89    169.06 o 
  -7   2  11     3965.95     3866.20    132.35 o 
  -6   2  11    26019.80    25905.15    309.14 o 
  -5   2  11    10799.73    10636.08    214.52 o 
  -4   2  11    28411.52    28803.26    209.77 o 
  -3   2  11     5888.71     5984.74    131.50 o 
  -2   2  11     9930.11     9774.69    140.82 o 
  -1   2  11    13882.93    13876.81    148.92 o 
   0   2  11     2497.73     2445.53    121.21 o 
   1   2  11    27922.57    28496.18    301.51 o 
   2   2  11     8967.92     9072.74    166.18 o 
   3   2  11     1308.13     1393.26    168.63 o 
   4   2  11     1777.28     1741.10    176.89 o 
   5   2  11     2610.68     2456.40    208.58 o 
   6   2  11     1114.63      872.38    271.39 o 
   7   2  11     1080.02      900.37    275.18 o 
   8   2  11     5997.91     6037.45    297.60 o 
   9   2  11     6002.42     7081.96    326.52 o 
  10   2  11     3467.35     3386.93    295.88 o 
  11   2  11       74.71      362.50    313.71 o 
  12   2  11      526.57      833.17    290.37 o 
  13   2  11      816.23      782.60    311.12 o 
  14   2  11      679.83     1022.70    466.36 o 
  15   2  11      101.21     -169.00    418.12 o 
 -17   3  11    26831.92    29037.46   1057.29 o 
 -16   3  11     2030.41     1938.83    719.69 o 
 -15   3  11    11483.81    11833.83    582.03 o 
 -14   3  11      258.00      757.43    503.41 o 
 -13   3  11    26874.79    27455.41    622.55 o 
 -12   3  11     3126.21     3626.72    429.29 o 
 -11   3  11    45292.67    45872.22   1072.59 o 
 -10   3  11      119.16      388.48    233.07 o 
  -9   3  11    15362.68    15743.55    404.36 o 
  -8   3  11     5743.97     5047.89    322.39 o 
  -7   3  11    34854.94    35087.60    536.91 o 
  -6   3  11     2431.47     2304.20    101.31 o 
  -5   3  11    69484.11    70523.34    363.66 o 
  -4   3  11    25228.03    24494.83    355.78 o 
  -3   3  11    34918.19    35751.71    250.78 o 
  -2   3  11      169.21      175.15    109.12 o 
  -1   3  11    37472.13    39177.19    270.21 o 
   0   3  11     5556.91     5741.62    152.22 o 
   1   3  11    29060.70    30734.03    223.75 o 
   2   3  11    35308.80    34697.72    315.01 o 
   3   3  11     6043.13     6805.48    178.43 o 
   4   3  11      112.70        8.16    165.72 o 
   5   3  11     7618.13     8173.84    241.77 o 
   6   3  11     3152.29     3250.32    294.37 o 
   7   3  11    12419.26    13078.68    359.40 o 
   8   3  11    12790.81    12971.66    362.38 o 
   9   3  11    11076.47    12172.79    352.95 o 
  10   3  11     1407.69     1564.44    284.55 o 
  11   3  11    29164.92    30995.71    505.14 o 
  12   3  11      662.24      890.77    296.78 o 
  13   3  11    29746.39    30363.14    643.48 o 
  14   3  11     6589.70     6605.36    517.17 o 
  15   3  11    21708.42    21931.49    640.93 o 
 -17   4  11     1842.41     1890.15    756.15 o 
 -16   4  11     1849.55     1721.12    701.17 o 
 -15   4  11      676.44      497.62    493.55 o 
 -14   4  11      459.10      473.51    464.02 o 
 -13   4  11     5257.20     5326.28    482.98 o 
 -12   4  11     1523.51     1392.55    412.59 o 
 -11   4  11     5070.14     5245.47    269.91 o 
 -10   4  11      282.19      288.21    231.11 o 
  -9   4  11     9963.70     9890.19    276.96 o 
  -8   4  11       34.35       56.15    214.82 o 
  -7   4  11     3681.23     3494.15    124.12 o 
  -6   4  11       51.58       33.09    118.90 o 
  -5   4  11     2716.11     2614.24    142.35 o 
  -4   4  11       36.25       67.27     92.06 o 
  -3   4  11    18724.63    18622.20    209.41 o 
  -2   4  11     5630.28     5582.85    184.72 o 
  -1   4  11      220.94      267.87     93.00 o 
   0   4  11    19195.33    19273.70    363.22 o 
   1   4  11     5405.48     5287.71    153.22 o 
   2   4  11     8123.61     8498.79    188.88 o 
   3   4  11      186.10      352.28    147.53 o 
   4   4  11     3315.16     3054.14    172.98 o 
   5   4  11     4203.32     4147.17    234.77 o 
   6   4  11       66.72       48.14    191.65 o 
   7   4  11     4653.95     4751.91    285.63 o 
   8   4  11     5553.35     6821.95    325.80 o 
   9   4  11      475.01      728.81    280.18 o 
  10   4  11     7608.43     8037.86    452.70 o 
  11   4  11     4399.43     4294.49    487.21 o 
  12   4  11     1387.81      991.43    437.71 o 
  13   4  11     8364.14     8837.04    515.37 o 
  14   4  11      134.84      319.48    443.81 o 
  15   4  11      788.39      954.21    485.09 o 
 -17   5  11     7815.11     7130.36    824.76 o 
 -16   5  11      120.86     -303.52    688.14 o 
 -15   5  11      388.27     -201.61    643.14 o 
 -14   5  11      300.30      444.19    449.36 o 
 -13   5  11     2825.00     2294.33    433.94 o 
 -12   5  11     1042.65     1318.48    401.16 o 
 -11   5  11     6167.96     6189.95    283.73 o 
 -10   5  11     1964.20     2144.69    247.14 o 
  -9   5  11      271.90      534.84    227.69 o 
  -8   5  11     3680.63     3498.31    234.99 o 
  -7   5  11     3548.50     3432.89    165.46 o 
  -6   5  11     2873.62     2851.20    206.15 o 
  -5   5  11    11516.97    11932.88    390.05 o 
  -4   5  11      648.87      631.47    158.20 o 
  -3   5  11     6449.53     6490.18    185.26 o 
  -2   5  11     8426.63     7980.26    400.68 o 
  -1   5  11    10988.48    10676.46    226.01 o 
   0   5  11    23682.91    24748.66    308.25 o 
   1   5  11    25563.18    27153.63    298.90 o 
   2   5  11      128.34      243.00    104.19 o 
   3   5  11    12776.25    13544.38    180.70 o 
   4   5  11    21932.51    22892.57    356.16 o 
   5   5  11    24117.27    24874.60    275.14 o 
   6   5  11    18954.01    19596.89    360.35 o 
   7   5  11    11618.34    12014.74    816.85 o 
   8   5  11        5.93      205.27    601.03 o 
   9   5  11    11273.06    11697.65    480.28 o 
  10   5  11    11174.39    12571.82    543.70 o 
  11   5  11     4651.34     5155.44    436.81 o 
  12   5  11      733.75      311.12    438.46 o 
  13   5  11     3575.19     3262.62    701.35 o 
  14   5  11     1210.21     1210.28    392.51 o 
  15   5  11     1042.76     1224.85    669.78 o 
 -16   6  11      268.96      502.77    686.94 o 
 -15   6  11     2374.99     2711.37    675.40 o 
 -14   6  11    10149.10    10621.34    738.65 o 
 -13   6  11      220.99      -52.55    435.76 o 
 -12   6  11     9794.02    10796.67    476.61 o 
 -11   6  11      377.79      291.00    256.88 o 
 -10   6  11       10.28      -66.81    229.73 o 
  -9   6  11    11392.37    11420.33    290.10 o 
  -8   6  11     1307.83     1266.58    226.49 o 
  -7   6  11     4598.78     4317.96    301.04 o 
  -6   6  11      398.79      429.17    231.01 o 
  -5   6  11     1196.29     1056.30    159.53 o 
  -4   6  11     3952.27     3735.08    175.73 o 
  -3   6  11    18363.19    18591.18    396.57 o 
  -2   6  11     4574.84     4378.48    466.25 o 
  -1   6  11      108.12      204.60    149.42 o 
   0   6  11     4925.28     5080.84    176.55 o 
   1   6  11     1899.02     1995.10    188.56 o 
   2   6  11     3011.87     2817.26    215.61 o 
   3   6  11    13831.50    13318.80    355.26 o 
   4   6  11     4632.68     4522.69    334.11 o 
   5   6  11     2893.54     2739.78    332.98 o 
   6   6  11     3165.62     3091.79    356.80 o 
   7   6  11     3701.50     3592.28    440.06 o 
   8   6  11       49.56       51.53    346.20 o 
   9   6  11    42883.44    43058.07    780.88 o 
  10   6  11        1.61      301.03    394.47 o 
  11   6  11     7156.26     7273.32    454.28 o 
  12   6  11      765.46      774.20    445.64 o 
  13   6  11     1556.94     1676.76    492.09 o 
  14   6  11     1411.22     1025.97    469.27 o 
 -15   7  11     7973.82     7607.18    730.77 o 
 -14   7  11      123.88       46.92    587.23 o 
 -13   7  11    16712.76    16876.72    461.23 o 
 -12   7  11     1904.96     1634.34    350.19 o 
 -11   7  11    28517.23    30234.29    532.59 o 
 -10   7  11     7688.97     8197.98    294.05 o 
  -9   7  11    25038.41    25583.98    369.11 o 
  -8   7  11     1834.60     1841.61    227.90 o 
  -7   7  11    30304.44    30759.70   1013.34 o 
  -6   7  11      464.86      120.65    206.89 o 
  -5   7  11    25456.09    24426.93    503.01 o 
  -4   7  11     4521.26     4526.11    229.16 o 
  -3   7  11    16844.99    17643.15    653.61 o 
  -2   7  11      604.12      714.19    419.84 o 
  -1   7  11    20589.47    19963.27    807.88 o 
   0   7  11     6193.53     5838.00    245.13 o 
   1   7  11    19308.08    20608.07    505.61 o 
   2   7  11     7028.17     7223.87    322.26 o 
   3   7  11    33753.41    34099.39   1881.64 o 
   4   7  11     4153.43     4147.83    339.68 o 
   5   7  11    29496.71    29495.97    536.83 o 
   6   7  11     7854.67     7721.27    400.79 o 
   7   7  11    34392.04    35098.81    818.06 o 
   8   7  11     4603.80     4462.98    563.20 o 
   9   7  11    15918.08    16019.69    520.95 o 
  10   7  11      395.36      588.87    484.43 o 
  11   7  11    11525.72    11290.56    606.38 o 
  12   7  11       82.18     -129.73    414.35 o 
  13   7  11     6960.69     6829.95    527.47 o 
  14   7  11     1367.54     1462.08    697.45 o 
 -14   8  11     1808.89     1874.28    677.61 o 
 -13   8  11      111.12      137.31    631.53 o 
 -12   8  11     3673.49     3924.60    511.98 o 
 -11   8  11     1363.02     1432.41    465.74 o 
 -10   8  11      975.30      570.83    333.37 o 
  -9   8  11     3498.43     3364.02    344.63 o 
  -8   8  11      139.92      113.94    316.88 o 
  -7   8  11       29.70       95.14    378.25 o 
  -6   8  11       31.66      300.86    394.43 o 
  -5   8  11     1851.79     2137.36    403.68 o 
  -4   8  11     3799.18     3942.80    541.91 o 
  -3   8  11     6304.53     6460.06    566.54 o 
  -2   8  11     1703.78     1696.85    514.53 o 
  -1   8  11     3688.66     3610.76    535.56 o 
   0   8  11     1984.23     1594.96    464.56 o 
   1   8  11    10782.25    10510.53    328.82 o 
   2   8  11      261.34      402.38    283.46 o 
   3   8  11     1082.81     1114.21    316.00 o 
   4   8  11     2696.13     2736.43    354.23 o 
   5   8  11     3408.03     3809.59    367.16 o 
   6   8  11     2826.83     2493.87    387.97 o 
   7   8  11     1391.18     1275.97    401.21 o 
   8   8  11       15.01      140.09    550.66 o 
   9   8  11     9752.28     9466.28    689.28 o 
  10   8  11      821.09      490.88    629.77 o 
  11   8  11       83.56      -11.82    624.70 o 
  12   8  11     1216.77     1063.97    683.06 o 
  13   8  11     1855.51      996.78    749.53 o 
 -12   9  11      303.98      621.43    663.06 o 
 -11   9  11    11088.94    10936.23    652.09 o 
 -10   9  11      144.26       78.00    335.85 o 
  -9   9  11    15271.46    15463.05    428.65 o 
  -8   9  11      339.52      483.17    387.26 o 
  -7   9  11    11807.28    12278.69    523.25 o 
  -6   9  11     1617.40     1567.49    587.59 o 
  -5   9  11     2420.16     2370.72    391.68 o 
  -4   9  11     6526.12     7745.71    626.64 o 
  -3   9  11      527.50      291.60    497.89 o 
  -2   9  11     3308.41     3981.23    542.59 o 
  -1   9  11      690.62      606.94    493.26 o 
   0   9  11     2169.81     2059.24    542.02 o 
   1   9  11      968.09      953.35    554.39 o 
   2   9  11      175.18       22.26    296.73 o 
   3   9  11     2053.95     1691.05    314.44 o 
   4   9  11     2167.94     2620.47    358.65 o 
   5   9  11     5854.92     5538.88    416.62 o 
   6   9  11     1187.87     1407.66    371.57 o 
   7   9  11     3544.76     3051.75    419.61 o 
   8   9  11       34.34     -306.79    589.63 o 
   9   9  11     3091.04     2390.88    644.48 o 
  10   9  11     1276.94     1467.36    676.47 o 
  11   9  11     3835.74     3694.49    738.68 o 
  12   9  11     2567.22     2462.58    738.09 o 
  13   9  11     1682.92     1300.58    747.16 o 
 -11  10  11     5204.40     5154.14    681.82 o 
 -10  10  11     2885.27     2570.24    501.43 o 
  -9  10  11      460.85      232.95    460.38 o 
  -8  10  11       84.85      -44.14    418.30 o 
  -7  10  11      273.52      103.54    383.71 o 
  -6  10  11       46.78      315.13    671.93 o 
  -5  10  11     1802.49     1611.92    590.49 o 
  -4  10  11     1827.90     1868.60    508.10 o 
  -3  10  11     3730.07     3706.83    606.37 o 
  -2  10  11       77.39       34.00    550.84 o 
   0  10  11      149.40      280.80    479.31 o 
   1  10  11     6707.34     6634.65    592.03 o 
   2  10  11     6453.39     6088.60    626.10 o 
   3  10  11     2469.51     2312.90    354.57 o 
   4  10  11     2061.23     1915.10    381.26 o 
   5  10  11     5045.32     5079.35    415.98 o 
   6  10  11     5001.77     4662.65    420.79 o 
   7  10  11    12926.08    13530.27    533.31 o 
   8  10  11     5338.91     5703.44    664.13 o 
   9  10  11       74.88     -276.49    645.09 o 
  10  10  11     8098.08     7974.92    791.84 o 
  11  10  11     5595.74     6201.16    817.79 o 
  12  10  11     4003.79     2878.04    821.06 o 
  -8  11  11     6933.18     6878.65    523.12 o 
  -7  11  11     8612.04     7811.86    542.89 o 
  -6  11  11     1013.54     1137.45    550.96 o 
  -5  11  11     6946.68     6835.87    651.08 o 
  -4  11  11      569.32      397.04    598.72 o 
  -3  11  11    11783.81    10822.14    662.46 o 
  -2  11  11      587.36      644.02    602.65 o 
  -1  11  11    16209.53    15752.52    777.22 o 
   0  11  11     1891.69     2111.80    559.19 o 
   1  11  11    21318.78    21690.06    804.12 o 
   2  11  11     3173.09     2948.14    562.54 o 
   3  11  11    31735.50    33012.19    919.83 o 
   4  11  11      719.47      516.43    369.15 o 
   5  11  11    37484.50    36344.91   1119.81 o 
   6  11  11        0.84      203.92    440.90 o 
   7  11  11    26351.32    26334.03    653.76 o 
   8  11  11     1136.45      692.50    474.97 o 
   9  11  11    14869.52    14032.98    856.28 o 
  10  11  11      137.77       48.32    728.36 o 
  11  11  11    10980.96     9899.15    843.09 o 
  -6  12  11       64.24       19.64    572.57 o 
  -5  12  11    10352.22    10514.91    697.98 o 
  -4  12  11     4065.94     4565.86    673.13 o 
  -3  12  11       84.87      292.31    628.22 o 
  -2  12  11      524.04      513.08    561.97 o 
  -1  12  11     2304.68     2075.82    645.44 o 
   0  12  11     2547.43     2282.97    663.75 o 
   1  12  11     2120.96     2010.17    611.99 o 
   2  12  11     2224.69     1824.18    572.05 o 
   3  12  11     1966.95     1985.95    581.45 o 
   4  12  11       10.69       58.03    551.64 o 
   5  12  11      578.81      572.99    582.70 o 
   6  12  11      582.67      787.46    435.01 o 
   7  12  11     1342.29     1264.88    651.14 o 
   8  12  11      530.11      563.73    687.13 o 
   9  12  11     1665.10      789.01    722.45 o 
  10  12  11      890.64        7.95    753.15 o 
 -16   0  12     9150.83     8071.03    877.18 o 
 -15   0  12        1.23     -268.13    681.91 o 
 -14   0  12     5087.69     4796.45    701.28 o 
 -13   0  12     1422.60     1557.87    620.17 o 
 -12   0  12    28380.62    28026.50    868.27 o 
 -11   0  12       44.75      147.11    276.34 o 
 -10   0  12     1189.63     1081.21    267.40 o 
  -9   0  12     7739.24     7853.57    322.38 o 
  -8   0  12     2341.75     2288.48    375.58 o 
  -7   0  12    20634.63    22239.42   1017.79 o 
  -6   0  12    10448.03    10777.90    406.56 o 
  -5   0  12       69.53       21.12    137.56 o 
  -4   0  12      182.68      342.00    145.81 o 
  -3   0  12     3385.01     3544.88    158.50 o 
  -2   0  12    16177.94    17095.46    226.55 o 
  -1   0  12    19469.51    19256.31    237.93 o 
   0   0  12    74656.59    75654.38    457.23 o 
   1   0  12     1301.28      906.50    189.65 o 
   2   0  12    51037.48    52801.28    535.23 o 
   3   0  12    12950.83    12317.99    315.05 o 
   4   0  12    33825.74    32810.50    534.24 o 
   5   0  12    76917.26    76137.34   3302.35 o 
   6   0  12    32408.42    33249.31   1925.68 o 
   7   0  12    13785.39    14676.23    473.50 o 
   8   0  12    13337.73    14301.21    631.39 o 
   9   0  12    24176.97    24732.00    982.16 o 
  10   0  12    14114.74    14870.80    488.95 o 
  11   0  12    27869.34    30379.25    928.49 o 
  12   0  12    17764.12    17644.93    534.14 o 
  13   0  12     2805.94     2626.70    450.76 o 
  14   0  12    14512.11    15043.05    529.14 o 
  15   0  12      225.24      103.05    739.35 o 
 -16   1  12      236.93      281.10    712.25 o 
 -15   1  12        9.51      -66.91    481.14 o 
 -14   1  12      680.42      161.92    455.39 o 
 -13   1  12      480.28      231.84    420.90 o 
 -12   1  12      381.59      240.58    271.27 o 
 -11   1  12       12.76      184.96    258.84 o 
 -10   1  12      313.84      437.59    177.70 o 
  -9   1  12        9.76       28.03    171.93 o 
  -8   1  12        2.18       -4.30    151.86 o 
  -7   1  12     2070.39     2079.63    139.92 o 
  -6   1  12     2479.87     2351.92    137.00 o 
  -5   1  12    10244.76    10541.36    165.23 o 
  -4   1  12       34.00       -0.91     77.32 o 
  -3   1  12    20503.59    21177.67    231.23 o 
  -2   1  12     3943.25     4199.83    145.64 o 
  -1   1  12    20826.25    20707.03    193.48 o 
   0   1  12     4882.83     4750.31    146.60 o 
   1   1  12    16244.68    16165.99    252.20 o 
   2   1  12     2132.43     2003.08    174.57 o 
   3   1  12     5272.49     5293.05    216.58 o 
   4   1  12     3983.16     4004.11    214.60 o 
   5   1  12     9796.80     9840.13    272.26 o 
   6   1  12       41.82      171.98    260.24 o 
   7   1  12     2579.43     2411.43    301.34 o 
   8   1  12      857.09      784.70    298.80 o 
   9   1  12     2519.15     2272.05    317.66 o 
  10   1  12     2743.68     2683.51    328.26 o 
  11   1  12      800.03      720.70    308.41 o 
  12   1  12     2509.47     2972.77    359.23 o 
  13   1  12      656.57      505.78    342.64 o 
  14   1  12     5102.55     5426.69    382.11 o 
  15   1  12      438.21      600.65    630.37 o 
 -16   2  12    12532.35    12980.52    897.38 o 
 -15   2  12     3782.83     4118.19    513.55 o 
 -14   2  12    13691.61    13299.44    581.83 o 
 -13   2  12      255.56      135.22    297.91 o 
 -12   2  12    49215.34    50975.11    758.15 o 
 -11   2  12     1137.47     1225.79    283.08 o 
 -10   2  12    21258.52    21734.81    580.39 o 
  -9   2  12      219.58      252.50    219.42 o 
  -8   2  12    17290.87    17197.39    223.69 o 
  -7   2  12    11617.07    11697.52    220.79 o 
  -6   2  12    43564.79    44183.14    694.60 o 
  -5   2  12     1223.08     1340.89    143.07 o 
  -4   2  12    31728.15    31920.72    303.82 o 
  -3   2  12      817.68      823.49    122.99 o 
  -2   2  12    27067.79    27860.40    237.83 o 
  -1   2  12      359.30      591.01    117.52 o 
   0   2  12    97196.27    98880.85    367.31 o 
   1   2  12    34357.18    35003.32    314.72 o 
   2   2  12    34811.83    35398.84    281.95 o 
   3   2  12     7394.13     7684.33    213.37 o 
   4   2  12    11048.40    11688.28    270.44 o 
   5   2  12     2378.63     2672.15    233.92 o 
   6   2  12    24363.68    24875.41    457.90 o 
   7   2  12    11064.96    11724.84    478.94 o 
   8   2  12     3525.65     3832.85    302.49 o 
   9   2  12      501.23      491.97    288.22 o 
  10   2  12     5567.63     6174.02    348.92 o 
  11   2  12      617.16      885.04    321.80 o 
  12   2  12    14789.25    15333.07    621.86 o 
  13   2  12    12421.24    12799.50    406.51 o 
  14   2  12    16312.20    16624.80    577.14 o 
 -16   3  12       37.89      459.22    702.39 o 
 -15   3  12     1418.37     1284.58    489.04 o 
 -14   3  12     1166.60     1354.85    332.66 o 
 -13   3  12      790.79      995.01    318.58 o 
 -12   3  12     8826.55     9466.93    482.83 o 
 -11   3  12       45.58      174.33    282.81 o 
 -10   3  12     3017.03     3139.75    257.82 o 
  -9   3  12        0.10      -71.57    226.08 o 
  -8   3  12      740.83      708.72    215.16 o 
  -7   3  12     1844.38     1965.53    191.21 o 
  -6   3  12     1535.77     1287.60    100.31 o 
  -5   3  12     4184.90     4272.24    130.90 o 
  -4   3  12      207.48       53.00    128.72 o 
  -3   3  12     4707.70     4556.57    159.81 o 
  -2   3  12     1831.45     1665.63    170.96 o 
  -1   3  12       85.61      102.20    133.66 o 
   0   3  12    11102.66    11434.00    184.47 o 
   1   3  12        5.67       19.77    143.59 o 
   2   3  12     2782.03     2834.82    164.52 o 
   3   3  12     1240.72     1129.97    165.16 o 
   4   3  12     6662.82     6697.96    243.28 o 
   5   3  12     5584.31     5827.19    245.06 o 
   6   3  12    25224.90    26337.22    529.94 o 
   7   3  12       54.77       98.11    285.71 o 
   8   3  12       10.85      -22.27    285.59 o 
   9   3  12     1084.65     1307.63    312.33 o 
  10   3  12      701.96      569.30    312.14 o 
  11   3  12      395.44      346.77    303.60 o 
  12   3  12     3255.88     3108.53    326.07 o 
  13   3  12     1280.07     1261.57    513.74 o 
  14   3  12      279.05      367.89    465.60 o 
 -16   4  12     2949.96     2342.81    740.50 o 
 -15   4  12      786.82      644.56    418.19 o 
 -14   4  12      920.40      808.92    341.48 o 
 -13   4  12      264.83      369.57    327.97 o 
 -12   4  12    10574.15    10496.59    383.42 o 
 -11   4  12     3288.39     3394.80    269.08 o 
 -10   4  12     1811.53     1373.64    251.31 o 
  -9   4  12      539.10      671.09    233.72 o 
  -8   4  12      530.68      608.99    224.49 o 
  -7   4  12     2483.48     2507.19    227.56 o 
  -6   4  12    13314.59    13157.61    203.16 o 
  -5   4  12     2346.38     2278.85    147.98 o 
  -4   4  12      471.75      562.73    148.85 o 
  -3   4  12       27.03       11.44     93.18 o 
  -2   4  12     2347.66     2125.85    208.16 o 
  -1   4  12      559.94      495.89     98.78 o 
   0   4  12    10695.80    11556.49    185.17 o 
   1   4  12    15870.65    16117.27    198.98 o 
   2   4  12     2211.71     2442.20    173.59 o 
   3   4  12      605.91      541.44    159.22 o 
   4   4  12     2181.71     2228.42    200.96 o 
   5   4  12     1741.08     1713.70    237.20 o 
   6   4  12     2956.04     3450.48    321.24 o 
   7   4  12     6600.42     6456.25    345.64 o 
   8   4  12     2082.70     1940.22    378.70 o 
   9   4  12        9.90      165.93    301.36 o 
  10   4  12      370.94      423.72    406.56 o 
  11   4  12      562.42      965.15    455.88 o 
  12   4  12     4898.19     5339.78    521.86 o 
  13   4  12     4872.88     5010.78    513.74 o 
  14   4  12     4219.72     3630.26    547.81 o 
 -16   5  12      485.30      275.62    701.17 o 
 -15   5  12      266.28      215.44    437.67 o 
 -14   5  12        9.13      -74.25    404.80 o 
 -13   5  12     5007.42     5435.11    385.60 o 
 -12   5  12     3102.11     3117.04    342.04 o 
 -11   5  12       11.51       50.23    261.48 o 
 -10   5  12      633.19      481.68    248.20 o 
  -9   5  12     1158.01     1049.06    240.45 o 
  -8   5  12     2287.39     2195.55    239.02 o 
  -7   5  12     6366.42     6386.30    253.58 o 
  -6   5  12       41.58       17.88    186.92 o 
  -5   5  12     2103.48     2012.52    170.58 o 
  -4   5  12    22821.02    23552.88    374.92 o 
  -3   5  12      269.37      377.19    137.92 o 
  -2   5  12    26213.62    26152.02    446.18 o 
  -1   5  12     4540.60     3893.05    268.58 o 
   0   5  12       25.77     -101.99    136.06 o 
   1   5  12      313.47      340.52    162.73 o 
   2   5  12     5230.74     5165.71    143.34 o 
   3   5  12     7355.17     7690.45    164.27 o 
   4   5  12      152.37       69.12    288.52 o 
   5   5  12    10515.17     9977.78    396.87 o 
   6   5  12     3499.32     3453.76    428.31 o 
   7   5  12        9.94      -48.78    401.06 o 
   8   5  12     5813.24     5987.82    447.28 o 
   9   5  12      453.36      218.25    411.84 o 
  10   5  12     6165.70     6363.85    512.59 o 
  11   5  12     1943.03     2839.44    509.63 o 
  12   5  12     1234.14     1279.49    518.27 o 
  13   5  12     2033.00     2328.46    489.97 o 
  14   5  12     2708.96     2879.25    743.88 o 
 -15   6  12       21.30      -73.42    453.42 o 
 -14   6  12     2871.89     2396.07    442.59 o 
 -13   6  12        7.90      116.86    341.60 o 
 -12   6  12     9235.19     8999.74    388.57 o 
 -11   6  12     1508.59     1250.21    276.51 o 
 -10   6  12     6346.50     6400.10    295.25 o 
  -9   6  12     4951.39     5175.23    268.42 o 
  -8   6  12     3549.88     3424.48    252.81 o 
  -7   6  12     1000.29     1012.62    218.82 o 
  -6   6  12    13019.68    12957.56    377.08 o 
  -5   6  12     9789.30    10042.05    512.75 o 
  -4   6  12     7902.22     7306.48    230.28 o 
  -3   6  12     1583.59     2413.80    485.34 o 
  -2   6  12     2610.30     3094.96    448.02 o 
  -1   6  12     2963.24     3428.05    181.20 o 
   0   6  12    22458.86    21669.24    293.79 o 
   1   6  12     1450.13     1533.30    185.67 o 
   2   6  12    12966.48    13687.00    281.60 o 
   3   6  12      693.53      811.83    214.88 o 
   4   6  12    19038.40    18841.46    447.56 o 
   5   6  12     3302.97     2706.95    313.77 o 
   6   6  12    33486.23    34213.40   1618.51 o 
   7   6  12      470.87      325.01    371.64 o 
   8   6  12    23895.75    23974.92    776.00 o 
   9   6  12      494.51     1067.54    400.09 o 
  10   6  12    20691.00    20858.66    579.75 o 
  11   6  12     1921.08     1829.12    442.94 o 
  12   6  12    11304.76    10853.74    538.78 o 
  13   6  12      237.92      459.23    493.08 o 
  14   6  12     6308.60     6260.96    810.63 o 
 -14   7  12     3522.06     4061.75    698.37 o 
 -13   7  12    13526.45    14387.86    781.13 o 
 -12   7  12      249.50       82.47    470.67 o 
 -11   7  12      952.28      923.52    338.58 o 
 -10   7  12      712.84      674.80    320.73 o 
  -9   7  12     2604.67     2689.81    332.03 o 
  -8   7  12     1830.12     1949.90    322.78 o 
  -7   7  12     5083.18     5036.36    381.09 o 
  -6   7  12      953.74      658.76    365.08 o 
  -5   7  12     5563.15     5686.15    382.39 o 
  -4   7  12     2476.85     2958.35    499.40 o 
  -3   7  12     3384.23     3544.69    506.36 o 
  -2   7  12     1826.73     1130.47    456.93 o 
  -1   7  12      396.59      422.22    428.73 o 
   0   7  12     3594.17     3552.88    279.24 o 
   1   7  12     1215.01     1110.94    251.89 o 
   2   7  12       50.68        1.25    262.98 o 
   3   7  12      484.09      462.74    296.48 o 
   4   7  12       19.93      171.39    321.58 o 
   5   7  12     4252.48     3604.47    417.20 o 
   6   7  12     7582.48     7696.47    405.64 o 
   7   7  12      139.58      175.74    385.10 o 
   8   7  12     7845.45     7613.76    560.57 o 
   9   7  12      425.27      990.68    423.86 o 
  10   7  12     8018.58     8702.59    486.15 o 
  11   7  12     1285.00      621.06    472.27 o 
  12   7  12       70.63      165.12    454.31 o 
  13   7  12      477.60      834.57    702.37 o 
 -13   8  12     2140.59     1573.97    659.59 o 
 -12   8  12    22723.24    24773.77    891.48 o 
 -11   8  12     2726.88     2443.10    505.05 o 
 -10   8  12    26855.73    27625.63    699.71 o 
  -9   8  12      581.46      213.98    331.42 o 
  -8   8  12    47767.24    48989.13    796.18 o 
  -7   8  12     1283.19     1577.54    746.69 o 
  -6   8  12    59694.67    61186.45   1955.76 o 
  -5   8  12     1371.80     1278.35    369.81 o 
  -4   8  12    30247.31    31169.57    848.27 o 
  -3   8  12     1863.89     1824.49    510.46 o 
  -2   8  12    26111.54    27246.87    780.28 o 
  -1   8  12     5021.19     5793.71    555.93 o 
   0   8  12    13552.49    15016.80    689.51 o 
   1   8  12     2262.68     2018.86    553.97 o 
   2   8  12     9846.04     9332.22    358.25 o 
   3   8  12       48.04      -21.21    305.60 o 
   4   8  12    14424.07    15371.68    443.65 o 
   5   8  12      158.79      359.79    348.13 o 
   6   8  12    20398.74    19071.16    530.17 o 
   7   8  12     3665.51     3960.41    592.46 o 
   8   8  12    13094.66    13514.47    702.05 o 
   9   8  12     1444.33      970.68    424.61 o 
  10   8  12    14838.47    14312.34    578.21 o 
  11   8  12        1.19      -78.83    593.93 o 
  12   8  12    10360.39     9614.20    834.93 o 
  13   8  12      141.44       36.81    747.38 o 
 -11   9  12     2378.65     2022.01    651.39 o 
 -10   9  12      525.16      353.92    559.92 o 
  -9   9  12      664.52      691.67    358.05 o 
  -8   9  12      122.30        8.91    421.89 o 
  -7   9  12     2561.91     2685.68    447.48 o 
  -6   9  12     4273.94     4580.72    471.26 o 
  -5   9  12     1265.62      876.09    500.77 o 
  -4   9  12      488.81      552.92    556.07 o 
  -3   9  12       15.65      -61.45    474.98 o 
  -2   9  12     2661.77     2692.03    532.56 o 
  -1   9  12     4047.75     3643.28    579.69 o 
   0   9  12     3292.70     4556.94    612.56 o 
   1   9  12      101.67      332.55    542.20 o 
   2   9  12     1526.92     1652.77    553.60 o 
   3   9  12     1147.67      964.83    326.94 o 
   4   9  12        3.50     -154.03    322.82 o 
   5   9  12     1834.40     1966.40    381.99 o 
   6   9  12    11017.82    11181.65    497.82 o 
   7   9  12      103.10      -41.99    420.57 o 
   8   9  12        5.44     -268.43    607.47 o 
   9   9  12      218.00      428.01    634.56 o 
  10   9  12      361.08       85.52    485.74 o 
  11   9  12      193.19      145.69    718.99 o 
  12   9  12     9792.44    10057.08    842.40 o 
  -9  10  12       73.60      -13.27    426.74 o 
  -8  10  12     9615.85     9598.55    536.41 o 
  -7  10  12      411.97      190.74    424.32 o 
  -6  10  12    10181.25     9017.92    652.44 o 
  -5  10  12       22.23      312.96    569.16 o 
  -4  10  12     4990.59     4902.58    637.27 o 
  -3  10  12      658.40     1044.16    549.90 o 
  -2  10  12     4822.44     4280.76    598.54 o 
  -1  10  12     2582.81     1860.58    612.20 o 
   0  10  12     1119.25      735.87    582.56 o 
   1  10  12     8138.68     9388.50    684.16 o 
   2  10  12     4334.44     4930.93    619.55 o 
   3  10  12     6282.37     6689.71    651.12 o 
   4  10  12    16178.41    15270.95    780.57 o 
   5  10  12      671.79      794.93    395.30 o 
   6  10  12    13000.16    11761.39    520.34 o 
   7  10  12      931.76      890.97    446.21 o 
   8  10  12    17591.42    17432.47    811.98 o 
   9  10  12       20.34       49.22    661.99 o 
  10  10  12    10948.89     9256.37    821.19 o 
  11  10  12      142.79     -344.58    765.14 o 
  12  10  12     2859.47     2559.14    821.73 o 
  -7  11  12       13.12      325.91    610.45 o 
  -6  11  12     4744.70     4707.90    672.76 o 
  -5  11  12     1680.50     1949.80    593.25 o 
  -4  11  12        0.23      258.10    541.80 o 
  -3  11  12     1231.56      993.21    636.00 o 
  -2  11  12       50.08     -256.57    530.60 o 
  -1  11  12        0.72      290.03    608.89 o 
   0  11  12     2252.92     2503.39    637.66 o 
   1  11  12     5626.82     6443.08    623.85 o 
   2  11  12     1211.61     1120.34    565.13 o 
   3  11  12     3185.78     2538.74    648.80 o 
   4  11  12      782.30      754.54    640.87 o 
   5  11  12      475.59      771.81    666.57 o 
   6  11  12     2044.93     1535.67    706.65 o 
   7  11  12     3071.25     2457.63    644.08 o 
   8  11  12     2112.39     1886.64    679.26 o 
   9  11  12     1091.36     1145.43    711.88 o 
  10  11  12       96.08      384.58    741.63 o 
  -2  12  12     6322.72     5550.30    727.28 o 
  -1  12  12     3099.82     4084.91    625.53 o 
   0  12  12     3280.96     2284.80    690.71 o 
   1  12  12      119.36      542.93    588.17 o 
   2  12  12     8279.99     6766.24    685.24 o 
 -15   1  13     5827.70     4908.84    539.78 o 
 -14   1  13      681.17      512.65    471.74 o 
 -13   1  13    36310.33    36872.41    722.59 o 
 -12   1  13      162.47      310.68    422.42 o 
 -11   1  13    36573.20    38336.78    948.37 o 
 -10   1  13     1181.86     1253.16    257.42 o 
  -9   1  13     4854.13     4612.37    276.43 o 
  -8   1  13     8314.21     8583.54    220.82 o 
  -7   1  13    24574.45    25916.98    294.52 o 
  -6   1  13     5141.15     5321.12    184.76 o 
  -5   1  13    10514.78    11232.17    267.22 o 
  -4   1  13     1226.16     1309.47     89.33 o 
  -3   1  13      740.28      745.30    109.08 o 
  -2   1  13    14887.07    15829.40    228.93 o 
  -1   1  13    35620.76    37030.56    267.24 o 
   0   1  13      130.02      281.09    150.42 o 
   1   1  13    47457.15    48888.58    796.31 o 
   2   1  13     3086.24     2857.39    211.99 o 
   3   1  13    22363.17    23264.72    310.38 o 
   4   1  13     7991.59     7898.39    251.96 o 
   5   1  13    52106.17    52022.48    553.73 o 
   6   1  13      191.43      113.07    259.74 o 
   7   1  13    34091.38    34902.55    692.23 o 
   8   1  13      985.90      815.77    291.08 o 
   9   1  13     7292.88     7068.64    321.22 o 
  10   1  13    34847.93    36868.43    600.85 o 
  11   1  13    12539.63    12771.45    361.39 o 
  12   1  13     1748.64     1665.17    292.67 o 
  13   1  13    18354.23    17722.44    469.22 o 
  14   1  13        0.84     -159.83    555.41 o 
 -15   2  13     4937.79     4154.39    767.97 o 
 -14   2  13      777.57      659.26    487.84 o 
 -13   2  13     1440.81     1556.56    446.76 o 
 -12   2  13     1439.70     1809.78    312.37 o 
 -11   2  13      512.74      714.97    276.33 o 
 -10   2  13      426.51      319.59    273.55 o 
  -9   2  13      382.59      392.55    233.45 o 
  -8   2  13     3472.75     3343.44    245.47 o 
  -7   2  13       36.27       72.88    211.94 o 
  -6   2  13     1415.51     1098.05    207.42 o 
  -5   2  13      131.71      223.05    132.06 o 
  -4   2  13     3438.10     3608.70    158.72 o 
  -3   2  13     4771.27     4702.06    152.98 o 
  -2   2  13      259.24      281.71    110.67 o 
  -1   2  13       97.96       68.36    141.49 o 
   0   2  13    11029.48    11302.43    192.07 o 
   1   2  13       49.47       15.58    155.63 o 
   2   2  13     8237.90     8163.61    264.46 o 
   3   2  13        6.09      121.95    209.72 o 
   4   2  13        5.80       47.05    213.97 o 
   5   2  13     2165.54     2240.52    241.68 o 
   6   2  13      815.32     1190.71    312.56 o 
   7   2  13      648.95      712.18    326.54 o 
   8   2  13       73.75      -22.54    307.64 o 
   9   2  13     1189.40      893.49    327.61 o 
  10   2  13      628.28      694.79    424.62 o 
  11   2  13      818.57      632.09    355.54 o 
  12   2  13      404.36      409.67    347.64 o 
  13   2  13     3173.27     3106.86    375.57 o 
 -16   3  13     4323.67     5579.89    820.60 o 
 -15   3  13      567.05      536.05    686.06 o 
 -14   3  13     1643.51     1298.10    481.50 o 
 -13   3  13    18637.95    19572.11    841.94 o 
 -12   3  13     4391.43     4960.84    470.55 o 
 -11   3  13    23723.64    24108.84    448.29 o 
 -10   3  13     5983.93     5804.87    286.75 o 
  -9   3  13     4617.52     5246.92    268.05 o 
  -8   3  13      272.99      119.14    225.07 o 
  -7   3  13    26558.82    27101.31    360.19 o 
  -6   3  13       56.56      123.41    210.17 o 
  -5   3  13    22841.64    22627.99    231.41 o 
  -4   3  13      507.25      483.16    130.30 o 
  -3   3  13     5085.54     4861.92    168.93 o 
  -2   3  13     4892.58     4884.65    208.21 o 
  -1   3  13    39719.45    39669.08    326.24 o 
   0   3  13     2253.82     2189.68    164.49 o 
   1   3  13    30154.65    31823.93    306.53 o 
   2   3  13    15987.60    15580.53    231.36 o 
   3   3  13     6006.41     6143.84    245.80 o 
   4   3  13     1769.64     1636.97    228.00 o 
   5   3  13    14309.48    14873.70    394.82 o 
   6   3  13    15109.56    16137.55    431.90 o 
   7   3  13     2895.20     3117.06    341.36 o 
   8   3  13    14262.88    13893.34    395.62 o 
   9   3  13       22.60       56.35    394.42 o 
  10   3  13      238.63      151.00    334.81 o 
  11   3  13     2490.15     2166.01    356.32 o 
  12   3  13     5309.29     6075.19    371.96 o 
  13   3  13      964.01     1163.67    549.24 o 
 -16   4  13     5722.09     6126.93    824.03 o 
 -15   4  13       20.41      208.10    660.67 o 
 -14   4  13       78.09      260.80    640.35 o 
 -13   4  13     2332.09     2409.35    345.47 o 
 -12   4  13      675.39      683.10    325.63 o 
 -11   4  13     5401.67     6424.28    349.46 o 
 -10   4  13      650.71      492.61    257.45 o 
  -9   4  13     6972.06     7002.89    283.47 o 
  -8   4  13     7654.95     7603.10    277.68 o 
  -7   4  13    15223.63    14894.98    325.69 o 
  -6   4  13      430.81      763.90    217.04 o 
  -5   4  13      403.94      456.29    168.43 o 
  -4   4  13      140.79      200.16    161.25 o 
  -3   4  13     2515.87     2411.10    199.59 o 
  -2   4  13     2537.91     2281.68    207.87 o 
  -1   4  13      773.71      701.54    102.49 o 
   0   4  13     2079.97     2204.20    138.93 o 
   1   4  13     2310.11     2276.41    152.03 o 
   2   4  13     2027.43     1541.69    238.52 o 
   3   4  13     6249.36     6318.47    259.18 o 
   4   4  13    17845.46    18161.76    497.35 o 
   5   4  13     5210.51     5339.39    429.55 o 
   6   4  13    14262.35    14376.48    621.11 o 
   7   4  13     4039.03     3670.67    352.03 o 
   8   4  13     4788.00     4755.42    358.23 o 
   9   4  13        2.83      246.70    626.65 o 
  10   4  13     4716.08     5526.84    484.22 o 
  11   4  13     4093.86     4103.70    521.05 o 
  12   4  13       15.57      240.48    478.55 o 
  13   4  13       77.78      250.13    454.66 o 
 -15   5  13      643.42      567.89    675.27 o 
 -14   5  13      492.27      226.92    423.92 o 
 -13   5  13     3699.30     3287.46    368.70 o 
 -12   5  13      144.43      428.99    530.44 o 
 -11   5  13     2737.74     2378.19    282.67 o 
 -10   5  13     2538.33     2647.81    279.81 o 
  -9   5  13     1344.22     1708.51    258.09 o 
  -8   5  13      864.43      859.24    237.91 o 
  -7   5  13      823.01      726.85    232.55 o 
  -6   5  13     3948.64     3732.79    234.58 o 
  -5   5  13      425.99      341.69    211.29 o 
  -4   5  13     7848.29     8147.53    267.22 o 
  -3   5  13     4005.80     3734.93    306.86 o 
  -2   5  13       15.96      234.57    295.61 o 
  -1   5  13     5493.61     5974.68    536.31 o 
   0   5  13     2188.17     2218.83    262.05 o 
   1   5  13     2359.26     2452.88    182.93 o 
   2   5  13      765.33      701.43    187.89 o 
   3   5  13      405.67      514.45    237.79 o 
   4   5  13     3210.67     2929.47    282.83 o 
   5   5  13    11861.66    12457.06    502.87 o 
   6   5  13      552.37      742.94    581.67 o 
   7   5  13    10459.89    10266.07    506.00 o 
   8   5  13       67.29      -94.06    446.35 o 
   9   5  13     4269.51     3803.89    496.63 o 
  10   5  13     3587.35     3590.90    467.56 o 
  11   5  13    10498.47    10039.01    551.68 o 
  12   5  13       36.45      204.00    492.99 o 
  14   5  13      696.30      178.90    746.15 o 
 -14   6  13       55.85      317.54    614.31 o 
 -12   6  13       71.54      136.12    454.00 o 
 -11   6  13      165.69      150.90    342.92 o 
 -10   6  13      162.90      -27.55    279.77 o 
  -9   6  13      339.08      292.86    244.40 o 
  -8   6  13     3347.24     3368.42    256.18 o 
  -7   6  13     1602.75     1729.66    233.65 o 
  -6   6  13       50.40     -114.43    297.70 o 
  -5   6  13        0.50      -58.83    107.43 o 
  -4   6  13    12899.97    13102.99    373.83 o 
  -3   6  13     7470.74     8042.22    348.55 o 
  -2   6  13     3915.37     3958.94    494.44 o 
  -1   6  13       12.46      -40.40    426.58 o 
   0   6  13    13845.83    14749.20    589.43 o 
   1   6  13      498.57      538.50    212.42 o 
   2   6  13    17782.67    17306.52    383.10 o 
   3   6  13     3907.82     3892.16    268.00 o 
   4   6  13      208.18      244.01    262.02 o 
   5   6  13     4714.88     4685.99    311.41 o 
   6   6  13     1817.51     1241.58    364.98 o 
   7   6  13     1933.40     1835.52    396.18 o 
   8   6  13     1959.53     1986.73    424.95 o 
   9   6  13     3069.50     3449.48    458.27 o 
  10   6  13      149.15      321.24    415.37 o 
  11   6  13      149.30      303.00    461.25 o 
  12   6  13     2845.13     2747.02    497.71 o 
  13   6  13     3669.18     4181.39    773.52 o 
 -14   7  13      641.12      545.21    663.60 o 
 -13   7  13    12587.57    13546.33    800.74 o 
 -12   7  13      155.80      555.90    604.10 o 
 -11   7  13    12855.93    12733.91    531.24 o 
 -10   7  13        5.81       22.09    341.14 o 
  -9   7  13    17086.62    16401.79    556.20 o 
  -8   7  13        9.69      163.86    325.34 o 
  -7   7  13    36338.04    37407.07    679.60 o 
  -6   7  13      947.35     1223.34    312.99 o 
  -5   7  13    36135.11    37608.14    849.20 o 
  -4   7  13      369.68      231.90    468.12 o 
  -3   7  13    34096.07    35140.13    854.26 o 
  -2   7  13       20.96      240.47    489.19 o 
  -1   7  13    33039.16    33731.55    855.55 o 
   0   7  13      880.30      784.59    507.64 o 
   1   7  13    28492.68    30051.86    814.95 o 
   2   7  13      893.72      777.55    280.58 o 
   3   7  13    16353.83    16039.55    419.70 o 
   4   7  13     2725.66     2645.61    357.77 o 
   5   7  13    23417.75    23448.42    545.89 o 
   6   7  13      155.29      276.25    353.61 o 
   7   7  13    21860.90    20899.98    548.33 o 
   8   7  13     1099.19     1242.16    434.71 o 
   9   7  13    18228.48    16979.00    918.95 o 
  10   7  13      211.29      551.15    463.40 o 
  11   7  13    20384.34    21459.95    644.18 o 
  12   7  13      592.99      472.71    700.59 o 
  13   7  13    13797.78    13604.96    886.22 o 
 -12   8  13      613.97      224.76    663.31 o 
 -11   8  13      784.42      996.68    605.61 o 
 -10   8  13        0.12       73.01    418.41 o 
  -9   8  13       60.10      -15.14    408.75 o 
  -8   8  13    11209.41    11707.47    434.43 o 
  -7   8  13     3538.73     3598.79    374.67 o 
  -6   8  13     1351.86     1327.58    412.40 o 
  -5   8  13     1409.79      691.55    489.77 o 
  -4   8  13      138.57       -1.35    548.14 o 
  -3   8  13      991.23      480.27    493.63 o 
  -2   8  13     1640.67     1362.53    491.55 o 
  -1   8  13     4726.51     5189.61    589.96 o 
   0   8  13       79.91      -73.09    523.58 o 
   1   8  13     3666.58     4006.22    585.18 o 
   2   8  13     1309.19     1633.28    561.24 o 
   3   8  13      417.38       -0.72    554.69 o 
   4   8  13     5238.19     5678.61    402.66 o 
   5   8  13    11622.83    11628.59    550.53 o 
   6   8  13     1015.78     1103.45    380.87 o 
   7   8  13     5947.63     5781.78    462.61 o 
   8   8  13      447.67      348.88    406.64 o 
   9   8  13        4.73      -14.56    457.69 o 
  10   8  13     3371.08     3170.59    474.10 o 
  11   8  13     7341.05     7284.67    777.90 o 
  12   8  13      114.38       54.75    748.65 o 
 -10   9  13     4823.00     4134.08    655.73 o 
  -9   9  13    13639.10    12519.48    529.87 o 
  -8   9  13     3389.64     3318.22    401.32 o 
  -7   9  13    18493.97    19416.82    601.28 o 
  -6   9  13     3391.75     3466.01    619.89 o 
  -5   9  13    32245.03    32268.24    888.79 o 
  -4   9  13     2615.81     2561.66    597.62 o 
  -3   9  13    33666.55    34267.92    904.55 o 
  -2   9  13     5977.37     5868.31    643.44 o 
  -1   9  13    21436.50    21734.27    795.92 o 
   0   9  13     9761.50     9815.71    627.70 o 
   1   9  13    11352.17    10568.79    672.35 o 
   2   9  13     8525.69     8510.59    675.80 o 
   3   9  13     5412.04     5189.98    657.48 o 
   4   9  13     5380.86     6283.21    693.19 o 
   5   9  13     6541.49     5886.98    704.41 o 
   6   9  13     1173.88     1142.31    415.33 o 
   7   9  13     6696.66     5514.79    662.92 o 
   8   9  13       17.55     -301.04    629.40 o 
   9   9  13    12869.79    11711.27    941.86 o 
  10   9  13      170.26       16.10    707.65 o 
  11   9  13    11420.67    10607.77    852.21 o 
  12   9  13       14.39      634.31    752.74 o 
  -8  10  13      460.48      275.71    438.22 o 
  -7  10  13      261.90      492.31    559.23 o 
  -6  10  13      104.55       79.67    544.80 o 
  -5  10  13      106.69     -349.38    554.51 o 
  -4  10  13     1697.64     1288.03    615.56 o 
  -3  10  13     6711.53     6682.47    657.38 o 
  -2  10  13     4493.95     4396.53    652.11 o 
  -1  10  13      125.02      218.38    518.40 o 
   0  10  13      106.79      183.81    607.12 o 
   1  10  13     4486.21     3277.41    656.04 o 
   2  10  13      118.91       79.67    563.72 o 
   3  10  13    16395.92    16682.16    772.72 o 
   4  10  13     3211.68     2523.10    603.70 o 
   5  10  13      421.41      291.86    614.57 o 
   6  10  13       65.01      120.35    673.78 o 
   9  10  13     5180.81     5166.30    755.70 o 
  10  10  13      132.72       18.88    725.68 o 
  -4  11  13     6839.23     6446.44    713.41 o 
  -3  11  13     6247.50     5875.51    649.25 o 
  -2  11  13     8240.47     8626.25    750.36 o 
  -1  11  13     2794.94     2851.42    612.26 o 
   0  11  13      840.31     1178.35    662.10 o 
   1  11  13     1572.39     1693.62    588.25 o 
   2  11  13      188.12      319.04    604.94 o 
   3  11  13     3102.51     2583.24    698.13 o 
 -14   0  14     8650.25     8102.63    823.13 o 
 -13   0  14     4229.71     4316.34    699.32 o 
 -12   0  14    34473.30    34539.21    982.12 o 
 -11   0  14       56.92      -29.80    570.06 o 
 -10   0  14     9720.91    10373.45    680.46 o 
  -9   0  14      682.15      964.94    528.96 o 
  -8   0  14    12803.20    13269.21    381.32 o 
  -7   0  14       39.48      115.35    251.87 o 
  -6   0  14    19696.91    21454.94    354.55 o 
  -5   0  14     1088.36     1063.46    237.09 o 
  -4   0  14      184.19      333.24    219.30 o 
  -3   0  14     7996.16     8313.82    256.32 o 
  -2   0  14      405.34      527.98    291.22 o 
  -1   0  14     2982.76     3360.58    348.67 o 
   0   0  14    15191.24    16031.48    462.20 o 
   1   0  14     4893.32     4608.45    376.25 o 
   2   0  14      921.76      831.27    363.14 o 
   3   0  14      472.45      248.87    374.77 o 
   4   0  14    20585.69    19957.38    533.31 o 
   5   0  14       91.74      156.73    383.38 o 
   6   0  14    61312.93    63347.48   2168.38 o 
   7   0  14     4070.37     4240.91    454.03 o 
   8   0  14    10230.29     9502.44    647.24 o 
   9   0  14    10150.72    11018.94    512.15 o 
  10   0  14    25695.19    25435.54    757.70 o 
  11   0  14     8483.82     9226.58   1175.14 o 
  12   0  14    19150.98    18809.94    657.35 o 
  13   0  14      277.02     -144.63    586.03 o 
 -15   1  14        1.15     -163.94    750.62 o 
 -14   1  14     2896.15     2688.02    519.10 o 
 -13   1  14      336.41      -38.41    474.43 o 
 -12   1  14     7811.32     7990.82    679.61 o 
 -11   1  14      585.07      492.89    428.78 o 
 -10   1  14    10747.29    10869.44    482.86 o 
  -9   1  14     3011.45     2641.98    271.77 o 
  -8   1  14     7250.69     7983.47    304.17 o 
  -7   1  14     2368.70     2518.94    240.07 o 
  -6   1  14     6851.46     7274.08    202.81 o 
  -5   1  14     1524.12     1630.10    173.44 o 
  -4   1  14     8901.88     8793.69    198.00 o 
  -3   1  14       22.93      126.24    194.59 o 
  -2   1  14     5603.06     6031.20    205.69 o 
  -1   1  14       87.15      103.47    164.91 o 
   0   1  14     7246.88     6794.68    227.41 o 
   1   1  14     1823.20     1992.40    259.94 o 
   2   1  14     6152.60     5933.87    296.72 o 
   3   1  14     7822.97     7693.59    313.23 o 
   4   1  14     3028.54     2944.74    292.51 o 
   5   1  14     1871.04     1736.05    299.74 o 
   6   1  14       53.72       69.90    278.62 o 
   7   1  14     1928.27     1967.38    306.31 o 
   8   1  14     1159.63     1410.20    295.44 o 
   9   1  14     1422.53     1418.39    299.94 o 
  10   1  14      835.55      718.44    312.69 o 
  11   1  14      403.45      590.89    309.78 o 
  12   1  14     2363.97     2436.53    334.50 o 
  13   1  14      118.54      188.59    407.78 o 
  14   1  14     3296.35     2873.99    629.78 o 
 -14   2  14     2372.82     1110.12    662.68 o 
 -13   2  14      955.82      574.24    457.70 o 
 -12   2  14    31408.69    32056.99   1479.97 o 
 -11   2  14     7844.83     8231.33    474.09 o 
 -10   2  14    10237.22     9925.76    341.19 o 
  -9   2  14     1203.75     1141.94    273.38 o 
  -8   2  14    18777.27    18874.05    341.25 o 
  -7   2  14      293.48      607.20    228.40 o 
  -6   2  14    60997.88    62661.36    643.41 o 
  -5   2  14       31.95       31.15    216.22 o 
  -4   2  14     5096.10     5241.53    248.17 o 
  -3   2  14     4890.11     5237.65    250.22 o 
  -2   2  14    15474.08    15171.62    251.73 o 
  -1   2  14     9656.74     9438.86    270.96 o 
   0   2  14    39087.50    39742.14    503.46 o 
   1   2  14      967.32      773.70    184.67 o 
   2   2  14     8989.54     9148.25    312.45 o 
   3   2  14      107.89      164.11    255.79 o 
   4   2  14    40903.25    41283.97    472.13 o 
   5   2  14       43.89      162.94    293.57 o 
   6   2  14    35235.46    36677.54    538.52 o 
   7   2  14    13211.31    13471.19    420.49 o 
   8   2  14     5811.67     5454.53    432.91 o 
   9   2  14      714.88      543.20    361.17 o 
  10   2  14     4071.18     4176.53    396.73 o 
  11   2  14      297.48      128.28    437.62 o 
  12   2  14     7635.67     6802.36    403.81 o 
 -15   3  14      341.46      312.07    686.84 o 
 -14   3  14      379.02       80.94    658.18 o 
 -13   3  14      358.54      374.21    456.12 o 
 -12   3  14      986.78     1061.96    468.57 o 
 -11   3  14      379.45      166.58    307.11 o 
 -10   3  14      186.48      200.06    289.94 o 
  -9   3  14     4721.03     5024.19    278.95 o 
  -8   3  14     1245.66     1340.66    246.41 o 
  -7   3  14    11016.05    11857.75    373.55 o 
  -6   3  14     4567.76     4813.07    257.10 o 
  -5   3  14     2354.78     2028.46    231.75 o 
  -4   3  14      170.44      322.39    174.04 o 
  -3   3  14    13539.13    12848.21    316.01 o 
  -2   3  14      159.58      351.56    244.67 o 
  -1   3  14     4848.80     5164.63    291.01 o 
   0   3  14      964.80      538.28    210.80 o 
   1   3  14      403.30      590.27    239.86 o 
   2   3  14    10381.37    10536.08    302.00 o 
   3   3  14     5809.72     6305.38    339.77 o 
   4   3  14      988.45     1366.56    441.67 o 
   5   3  14    11517.29    11167.06    399.20 o 
   6   3  14       13.05       15.83    326.36 o 
   7   3  14     6223.10     6803.98    390.84 o 
   8   3  14       15.56      105.38    335.16 o 
   9   3  14    11972.74    12717.89    448.02 o 
  10   3  14      594.76      884.49    362.81 o 
  11   3  14     7494.83     8041.13    431.43 o 
  12   3  14     1997.63     2125.97    385.69 o 
 -14   4  14     1597.07      808.64    652.16 o 
 -13   4  14      381.79      616.88    604.75 o 
 -12   4  14    10932.83    10370.75    507.99 o 
 -11   4  14      444.96      311.41    310.06 o 
 -10   4  14     2427.84     2177.81    275.12 o 
  -9   4  14      202.47      288.06    259.79 o 
  -8   4  14     9303.54     8958.78    295.74 o 
  -7   4  14      129.99      277.87    233.91 o 
  -6   4  14    16609.47    17281.05    353.14 o 
  -5   4  14      415.10      330.20    217.60 o 
  -4   4  14     3249.50     2946.20    190.48 o 
  -3   4  14      849.94      714.10    251.19 o 
  -2   4  14     4228.68     4297.00    380.29 o 
  -1   4  14      265.77      553.86    279.02 o 
   0   4  14    12742.27    12625.32    282.41 o 
   1   4  14     1477.78     1540.00    223.06 o 
   2   4  14     4869.93     5030.96    392.02 o 
   3   4  14      278.60      429.82    464.33 o 
   4   4  14     8097.33     8796.00    465.69 o 
   5   4  14      113.32      -81.84    408.27 o 
   6   4  14    24639.98    24857.22    919.83 o 
   7   4  14     3513.84     3745.43    454.87 o 
   8   4  14     2108.91     1794.92    493.66 o 
   9   4  14      107.67      335.16    459.57 o 
  10   4  14     6909.96     7126.20    956.51 o 
  11   4  14       17.88      426.08    724.71 o 
  12   4  14     7285.87     7929.50   1129.42 o 
 -12   5  14      355.06      -49.34    544.72 o 
 -11   5  14    14306.15    15650.85    447.21 o 
 -10   5  14      153.06      147.50    277.17 o 
  -9   5  14     1169.75     1129.22    270.37 o 
  -8   5  14     4541.54     4697.43    275.12 o 
  -7   5  14      131.61       54.84    229.72 o 
  -6   5  14    13314.79    13149.46    301.05 o 
  -5   5  14     4431.11     4205.92    343.50 o 
  -4   5  14      790.34      629.14    260.19 o 
  -3   5  14        3.61      -57.16    287.88 o 
  -2   5  14      695.30      483.23    312.90 o 
  -1   5  14     1085.44     1035.03    334.41 o 
   0   5  14       66.87      356.64    329.86 o 
   1   5  14    20366.27    20229.74    490.60 o 
   2   5  14     8466.89     8908.53    291.91 o 
   3   5  14     1001.86     1097.66    260.65 o 
   4   5  14     1686.08     1791.64    319.87 o 
   5   5  14      216.31      104.92    341.21 o 
   6   5  14     1001.36     1126.44    373.05 o 
   7   5  14      690.03      997.53    466.30 o 
   8   5  14      884.88      828.41    455.82 o 
   9   5  14      676.39      753.54    477.59 o 
  10   5  14     2225.05     1960.79    507.85 o 
  11   5  14      270.67      331.83    549.02 o 
  13   5  14     3089.89     3141.86    756.66 o 
 -13   6  14      915.61      610.25    618.35 o 
 -12   6  14    15212.05    15888.57    778.90 o 
 -11   6  14      158.86      188.94    367.30 o 
 -10   6  14     4548.96     3794.82    383.29 o 
  -9   6  14      349.79      676.44    345.11 o 
  -8   6  14     5968.52     5153.69    373.32 o 
  -7   6  14        6.59      -25.22    328.24 o 
  -6   6  14    16402.71    15743.25    431.70 o 
  -5   6  14     3066.71     3148.96    344.76 o 
  -4   6  14     2349.22     2373.33    278.10 o 
  -3   6  14     1790.68     2027.02    323.69 o 
  -2   6  14    10444.98    10713.41    949.81 o 
  -1   6  14     2916.23     3614.97    561.17 o 
   0   6  14     7666.39     8118.35    789.41 o 
   1   6  14     4812.09     5037.52    394.56 o 
   2   6  14     1310.74     1194.65    412.21 o 
   3   6  14       29.96     -197.40    296.45 o 
   4   6  14     8622.95     8823.28    391.73 o 
   5   6  14      337.65      566.59    353.46 o 
   6   6  14    12293.33    11393.66    446.60 o 
   7   6  14       23.00      469.04    385.57 o 
   8   6  14     9881.80    10343.32    482.67 o 
   9   6  14     1863.65     1992.45    444.91 o 
  10   6  14    17093.66    17154.07    667.34 o 
  11   6  14      920.96     1016.43    690.89 o 
  12   6  14    17495.39    16276.65    909.34 o 
  13   6  14      358.18      342.39    738.44 o 
 -12   7  14      308.28      592.56    631.68 o 
 -11   7  14     3633.55     3129.31    649.81 o 
 -10   7  14     1865.26     1635.36    457.51 o 
  -9   7  14     1418.01      763.45    362.41 o 
  -8   7  14      109.14      362.87    352.07 o 
  -7   7  14     4159.67     4374.64    377.09 o 
  -6   7  14     3736.22     4453.04    366.54 o 
  -5   7  14      681.76      624.98    416.71 o 
  -4   7  14        1.76      -74.34    309.63 o 
  -3   7  14        7.50      191.90    324.09 o 
  -2   7  14      904.10      688.00    338.10 o 
  -1   7  14      144.17      206.36    345.11 o 
   0   7  14     6303.19     6312.87    579.09 o 
   1   7  14    28152.41    29008.16    575.67 o 
   2   7  14      435.45      220.53    360.90 o 
   3   7  14     8862.10     8840.05    452.26 o 
   4   7  14     5954.14     5914.04    429.71 o 
   5   7  14     4589.73     4294.85    318.84 o 
   6   7  14    15823.92    15611.09    504.48 o 
   7   7  14     8925.50     9540.13    467.74 o 
   8   7  14     1141.33      554.48    437.87 o 
   9   7  14      491.17      540.39    458.30 o 
  10   7  14     6365.35     6974.15    542.95 o 
  11   7  14       56.41      229.94    700.52 o 
  12   7  14     3372.41     3553.90    773.78 o 
 -11   8  14      209.75     -120.44    662.95 o 
 -10   8  14     3838.09     2738.10    508.06 o 
  -9   8  14     1327.30     1442.87    444.71 o 
  -8   8  14    10473.01     9704.62    441.70 o 
  -7   8  14     3691.82     3762.75    396.56 o 
  -6   8  14    23313.30    23115.42    604.83 o 
  -5   8  14      699.65      550.38    535.39 o 
  -4   8  14    36125.61    38453.66    967.53 o 
  -3   8  14      228.99     -357.35    498.02 o 
  -2   8  14    36822.89    38325.79    966.83 o 
  -1   8  14     1834.38     1888.05    587.23 o 
   0   8  14    39077.38    40584.23    960.11 o 
   1   8  14      602.23      690.39    515.83 o 
   2   8  14    14939.72    16331.78    762.08 o 
   3   8  14     2694.09     2989.65    631.67 o 
   4   8  14    12129.69    11155.68    518.67 o 
   5   8  14     3856.20     3309.83    668.96 o 
   6   8  14     6756.21     5610.25    707.59 o 
   7   8  14      114.40       13.55    428.14 o 
   8   8  14     5142.54     3668.34    486.34 o 
   9   8  14       14.57     -252.04    650.90 o 
  10   8  14     6523.16     5525.78    751.77 o 
  11   8  14     1007.88     1184.31    725.59 o 
  12   8  14     6116.99     5708.23    814.03 o 
  -9   9  14      452.23       69.35    438.62 o 
  -8   9  14      675.43      280.03    450.15 o 
  -7   9  14     3064.50     2657.85    476.99 o 
  -6   9  14     1803.53     1600.35    617.91 o 
  -5   9  14      862.74      892.86    573.82 o 
  -4   9  14      103.23      502.72    572.36 o 
  -3   9  14     5614.15     5390.43    654.60 o 
  -2   9  14       34.22      690.26    536.43 o 
  -1   9  14     6019.25     5658.07    667.10 o 
   0   9  14       61.76      264.10    597.62 o 
   1   9  14        4.86       90.39    523.11 o 
   2   9  14     3869.37     3917.08    627.53 o 
   3   9  14     3497.91     4449.79    695.09 o 
   4   9  14      582.80       -6.59    658.85 o 
   5   9  14     9068.29     8735.89    775.47 o 
   6   9  14      326.16     -230.72    620.25 o 
   7   9  14      533.94      782.65    667.00 o 
  -8  10  14     2851.25     2066.43    715.77 o 
  -6  10  14     2597.63     1949.13    605.00 o 
  -5  10  14       44.04      250.45    571.80 o 
  -4  10  14    10038.50     9668.38    707.96 o 
  -3  10  14     1078.88      718.31    634.96 o 
  -2  10  14    12495.00    13032.90    763.35 o 
  -1  10  14     1735.40     1808.58    654.18 o 
   0  10  14     5349.21     4869.52    647.97 o 
   1  10  14       17.99     -218.65    634.39 o 
   2  10  14     7761.73     7088.75    701.87 o 
   3  10  14      323.94      348.82    600.28 o 
   4  10  14     2679.84     1628.66    708.86 o 
 -14   1  15      936.82     1156.63    708.86 o 
 -13   1  15    12022.54    11725.94    586.87 o 
 -12   1  15       48.54      229.60    458.66 o 
 -11   1  15     7792.59     7142.36    495.92 o 
 -10   1  15        6.71       -5.09    412.46 o 
  -9   1  15     5793.77     4970.76    432.13 o 
  -8   1  15      902.50      941.09    372.01 o 
  -7   1  15    37683.52    37767.02    507.99 o 
  -6   1  15     8006.59     8483.80    276.03 o 
  -5   1  15    10287.51    10481.80    289.28 o 
  -4   1  15     2541.18     2914.28    219.40 o 
  -3   1  15       63.13      141.86    211.50 o 
  -2   1  15      171.13      382.67    224.89 o 
  -1   1  15    10937.17    11189.34    309.27 o 
   0   1  15      369.13      429.60    252.05 o 
   1   1  15      309.86      436.69    260.44 o 
   2   1  15        2.24      139.74    277.01 o 
   3   1  15       25.40       98.43    285.37 o 
   4   1  15      236.50      374.47    288.05 o 
   5   1  15    25900.44    27117.82    541.57 o 
   6   1  15     8922.38     9293.67    360.28 o 
   7   1  15    11116.87    11293.50    430.23 o 
   8   1  15     3962.23     4042.76    344.90 o 
   9   1  15     5318.30     5605.44    360.08 o 
  10   1  15      222.34      410.39    373.34 o 
  11   1  15    20882.14    20718.55    534.57 o 
  12   1  15     1923.72     1150.53    447.18 o 
  13   1  15     2685.04     1832.64    662.43 o 
 -14   2  15      651.37      486.11    685.37 o 
 -13   2  15     3314.12     3111.18    678.56 o 
 -12   2  15       41.66      103.61    468.96 o 
 -11   2  15     5857.05     6581.70    479.18 o 
 -10   2  15        4.59     -161.70    523.02 o 
  -9   2  15    10906.89    11213.09    475.44 o 
  -8   2  15     8804.93     9415.84    305.58 o 
  -7   2  15     9308.17     9398.46    291.40 o 
  -6   2  15     3538.67     3545.91    251.56 o 
  -5   2  15     5762.49     5980.02    257.97 o 
  -4   2  15     7523.39     7822.77    307.05 o 
  -3   2  15     7188.42     7017.57    284.58 o 
  -2   2  15     9627.20     9539.45    293.94 o 
  -1   2  15     1552.07     1302.12    235.63 o 
   0   2  15      174.46      406.70    266.61 o 
   1   2  15     4212.18     4668.59    294.73 o 
   2   2  15      220.19      159.77    280.07 o 
   3   2  15     7400.06     7323.02    334.02 o 
   4   2  15       84.20      530.90    298.94 o 
   5   2  15     1305.01     1465.01    311.41 o 
   6   2  15     2817.04     3075.65    367.61 o 
   7   2  15     1470.67     1452.21    315.20 o 
   8   2  15      453.85      344.01    320.88 o 
   9   2  15      564.08      391.43    327.52 o 
  10   2  15      308.43       94.41    339.28 o 
  11   2  15     1559.43     1662.00    345.20 o 
  12   2  15        1.62       32.33    434.90 o 
  13   2  15      409.40     -332.09    678.58 o 
  14   2  15        0.87        8.67    684.69 o 
 -14   3  15        0.96      -90.31    669.89 o 
 -13   3  15     9979.62     8240.00    727.38 o 
 -12   3  15      457.04       88.89    451.16 o 
 -11   3  15     6771.24     6721.49    502.50 o 
 -10   3  15      786.33      738.09    414.92 o 
  -9   3  15     3158.09     2848.89    281.25 o 
  -8   3  15      193.58      329.87    253.34 o 
  -7   3  15    42052.54    43297.36    497.67 o 
  -6   3  15     1811.63     1866.80    246.53 o 
  -5   3  15    20990.43    20355.46    358.15 o 
  -4   3  15      701.00      703.30    358.51 o 
  -3   3  15    12463.11    11728.73    322.40 o 
  -2   3  15    13023.39    13663.33    350.62 o 
  -1   3  15    52550.42    52644.69    552.35 o 
   0   3  15     2459.52     2693.98    346.27 o 
   1   3  15    19102.88    18530.11    376.65 o 
   2   3  15     8892.95     9196.70    335.70 o 
   3   3  15    13112.10    13181.58    363.32 o 
   4   3  15    12325.70    12416.52    412.02 o 
   5   3  15    43201.24    44224.13    863.28 o 
   6   3  15        1.13      290.53    353.33 o 
   7   3  15    21398.70    22347.38    496.43 o 
   8   3  15      174.37      563.86    372.32 o 
   9   3  15     9782.86     9438.39    433.77 o 
  10   3  15     1536.71     1419.33    387.42 o 
  11   3  15    11513.59    11763.96    483.21 o 
 -11   4  15       41.82      372.01    442.26 o 
 -10   4  15     1329.70     1243.49    290.43 o 
  -9   4  15      120.00       95.67    270.87 o 
  -8   4  15      186.64      242.99    258.38 o 
  -7   4  15     5731.35     5868.04    288.47 o 
  -6   4  15       30.07     -125.39    234.58 o 
  -5   4  15     8918.42     9022.20    284.81 o 
  -4   4  15      285.50      351.97    354.11 o 
  -3   4  15    12274.82    12032.11    341.44 o 
  -2   4  15     8659.98     8865.06    326.59 o 
  -1   4  15     9216.65     9582.79    434.59 o 
   0   4  15       63.90       85.69    298.27 o 
   1   4  15      296.07      398.38    387.79 o 
   2   4  15        6.28       25.43    361.83 o 
   3   4  15      951.08      680.16    548.23 o 
   4   4  15     3318.67     3433.15    455.31 o 
   5   4  15        3.04      128.59    611.30 o 
   6   4  15       67.06      243.80    417.86 o 
   7   4  15     2058.93     2232.86    479.50 o 
   8   4  15     5293.59     5816.86    519.26 o 
   9   4  15      255.88      173.42    471.82 o 
  10   4  15    12988.61    14010.78    656.81 o 
 -11   5  15    11902.75    12070.39    521.27 o 
 -10   5  15     1654.53     1463.00    358.77 o 
  -9   5  15     7590.35     6800.35    395.47 o 
  -8   5  15     2128.32     2410.26    383.57 o 
  -7   5  15    22275.96    23147.88    699.75 o 
  -6   5  15      337.34      202.79    318.36 o 
  -5   5  15     9714.51     9514.12    397.84 o 
  -4   5  15       67.12       77.90    377.01 o 
  -3   5  15     5044.41     4438.30    305.64 o 
  -2   5  15       69.75      402.06    279.89 o 
  -1   5  15    15921.40    15504.36    475.92 o 
   0   5  15      231.15      701.11    355.77 o 
   1   5  15     8169.27     8343.55    430.73 o 
   2   5  15     2056.03     1906.94    380.60 o 
   3   5  15     2915.93     3154.24    397.33 o 
   4   5  15      436.78      376.66    336.44 o 
   5   5  15    19840.15    18486.32    494.64 o 
   6   5  15      507.91      691.26    387.56 o 
   7   5  15     7398.31     7744.26    450.97 o 
   8   5  15        2.73      307.09    505.65 o 
   9   5  15    10617.47     8975.67    727.36 o 
  10   5  15     1989.27     2663.50    578.37 o 
  12   5  15        6.08     -179.89    717.45 o 
 -11   6  15     2542.94     2369.16    465.25 o 
 -10   6  15     9918.20    10371.29    518.57 o 
  -9   6  15      642.27      681.78    368.25 o 
  -8   6  15       85.34      177.00    360.27 o 
  -7   6  15      245.50        5.14    338.38 o 
  -6   6  15     4788.73     5090.59    383.14 o 
  -5   6  15      146.05      276.79    414.95 o 
  -4   6  15     2168.06     2331.69    434.24 o 
  -3   6  15       52.88       26.44    277.80 o 
  -2   6  15     1715.54     1778.19    348.82 o 
  -1   6  15     1985.75     2058.87    444.38 o 
   0   6  15     9050.02     9673.36    449.33 o 
   1   6  15      720.31      868.18    370.20 o 
   2   6  15    14522.33    15720.72    632.83 o 
   3   6  15     1826.89     1719.13    403.53 o 
   4   6  15     6684.26     6893.19    951.58 o 
   5   6  15      499.19      358.99    614.25 o 
   6   6  15    19976.73    20821.21    717.83 o 
   7   6  15      658.50      349.19    426.08 o 
   8   6  15    11218.95    11254.34    542.51 o 
   9   6  15      179.92      235.18    469.15 o 
  10   6  15       54.83      844.17    677.43 o 
  11   6  15     5137.17     4964.94    751.27 o 
  12   6  15     3214.44     3158.52    750.80 o 
 -11   7  15     6558.90     5926.73    696.95 o 
 -10   7  15       20.90      -47.33    454.91 o 
  -9   7  15     2914.30     2100.06    460.75 o 
  -8   7  15        9.60      130.25    378.20 o 
  -7   7  15     6025.26     5996.06    413.60 o 
  -6   7  15        1.04      -21.49    450.10 o 
  -5   7  15     5093.04     4858.46    458.65 o 
  -4   7  15      730.99      727.36    444.34 o 
  -3   7  15     5816.36     5539.99    610.83 o 
  -2   7  15      240.11      394.45    350.14 o 
  -1   7  15    17427.73    16597.45    712.60 o 
   0   7  15     2296.01     1875.39    401.67 o 
   1   7  15    11849.20    11817.78    804.10 o 
   2   7  15      498.65       95.53    404.57 o 
   3   7  15     7927.16     6969.89    456.52 o 
   4   7  15        6.89     -128.72    418.25 o 
   5   7  15     6247.23     5204.37    680.66 o 
   6   7  15       22.73      -27.89    589.22 o 
   7   7  15     2149.53     1430.89    620.76 o 
   8   7  15      227.80      173.56    622.88 o 
   9   7  15     1490.82      842.93    662.95 o 
  10   7  15      279.11      580.28    689.51 o 
  11   7  15     5418.95     5109.24    797.26 o 
 -10   8  15      382.57      120.25    651.06 o 
  -9   8  15       13.47      374.69    628.10 o 
  -8   8  15     4980.54     4505.03    628.49 o 
  -7   8  15     2136.61     1710.48    457.66 o 
  -6   8  15      105.00       68.63    438.55 o 
  -5   8  15      367.37      646.92    444.80 o 
  -4   8  15      774.67      476.35    592.05 o 
  -3   8  15     2126.18     2642.74    590.36 o 
  -2   8  15    14914.83    15219.31    783.47 o 
  -1   8  15     5130.10     5339.08    420.18 o 
   0   8  15       59.43        5.93    399.89 o 
   1   8  15      198.88      149.80    400.95 o 
   2   8  15      252.26      332.52    392.55 o 
   3   8  15       90.31      236.47    430.07 o 
   4   8  15     4390.63     3748.48    489.05 o 
   5   8  15     3894.54     3920.05    482.73 o 
   6   8  15     1363.63     1158.37    701.80 o 
   7   8  15      108.31      -68.83    700.20 o 
  -8   9  15        1.99     -200.31    710.32 o 
  -7   9  15      889.17      149.09    463.75 o 
  -6   9  15      179.86       66.05    462.57 o 
  -5   9  15     3206.48     1715.57    611.11 o 
  -4   9  15       37.52     -125.39    555.55 o 
  -3   9  15     5461.40     4219.53    668.57 o 
  -2   9  15      229.75     -148.13    602.17 o 
  -1   9  15    17906.32    16466.22    788.89 o 
   0   9  15      264.11      313.41    620.48 o 
   1   9  15    15446.46    14834.79    821.26 o 
   2   9  15      650.66      495.62    585.43 o 
   3   9  15    14720.94    13639.10    679.45 o 
   4   9  15       10.84      -63.52    447.40 o 
   5   9  15     6504.59     5870.10    691.43 o 
   6   9  15      327.20       62.55    621.50 o 
  -7  10  15       34.53       -6.78    734.61 o 
 -13   0  16      438.46      156.54    715.33 o 
 -12   0  16     5481.72     4999.06    735.66 o 
 -11   0  16     1106.22      857.44    647.41 o 
 -10   0  16       10.22     -244.70    597.29 o 
  -9   0  16      234.09      172.70    581.11 o 
  -8   0  16    13747.67    12372.07    688.13 o 
  -7   0  16     2072.78     2434.16    547.64 o 
  -6   0  16    38722.73    38295.47    860.48 o 
  -5   0  16     4804.64     5523.07    430.78 o 
  -4   0  16      825.99      439.64    639.89 o 
  -3   0  16     7624.97     8681.82    775.61 o 
  -2   0  16    19964.77    19893.89    492.63 o 
  -1   0  16     7362.99     7986.09    416.06 o 
   0   0  16     1644.33     1700.11    411.17 o 
   1   0  16     9959.76    10400.93    484.45 o 
   2   0  16    10558.33    11623.36    560.50 o 
   3   0  16     2351.04     2122.74    425.42 o 
   4   0  16      404.26      462.48    438.29 o 
   5   0  16     8629.09     8110.44    531.21 o 
   6   0  16     1041.22     1158.50    456.62 o 
   7   0  16    18758.47    18804.50    638.83 o 
   8   0  16      912.40      946.97    500.77 o 
   9   0  16     3096.86     3078.67    532.00 o 
  10   0  16    13590.95    12338.94    626.62 o 
  11   0  16     7444.57     8599.80    756.62 o 
  12   0  16    13096.53    12442.54    817.96 o 
 -13   1  16      568.42      336.41    699.82 o 
 -12   1  16      359.28      418.45    486.26 o 
 -11   1  16     2090.40     1872.23    462.56 o 
 -10   1  16     1870.45     2040.53    442.70 o 
  -9   1  16      389.03      242.07    427.17 o 
  -8   1  16     1984.69     1950.26    406.96 o 
  -7   1  16     1115.89     1074.46    333.95 o 
  -6   1  16     7087.31     7454.06    355.24 o 
  -5   1  16        3.30      132.55    255.30 o 
  -4   1  16     3762.21     4516.24    400.42 o 
  -3   1  16      233.05      448.92    286.64 o 
  -2   1  16     4735.16     4993.55    333.76 o 
  -1   1  16     1388.50     1683.31    266.83 o 
   0   1  16     4293.29     4560.58    305.78 o 
   1   1  16      829.07      833.85    295.02 o 
   2   1  16     3101.73     3170.98    311.12 o 
   3   1  16      187.57      279.01    301.21 o 
   4   1  16      642.34      787.94    325.85 o 
   5   1  16     2268.92     2552.48    343.55 o 
   6   1  16      898.44      808.28    322.51 o 
   7   1  16     8352.70     8807.61    390.63 o 
   8   1  16      685.13      595.58    353.35 o 
   9   1  16     3025.07     2675.76    366.84 o 
  10   1  16      150.63      189.30    352.46 o 
  11   1  16     1984.37     2229.78    483.87 o 
  12   1  16      105.26      243.17    473.99 o 
  13   1  16     2572.34     2559.21    714.92 o 
 -13   2  16        8.98      205.01    668.78 o 
 -12   2  16     4258.71     2970.99    661.61 o 
 -11   2  16      241.38     -166.09    456.59 o 
 -10   2  16      443.41      617.43    422.29 o 
  -9   2  16      523.51      410.06    407.90 o 
  -8   2  16    13575.13    12480.46    491.77 o 
  -7   2  16     1081.80      929.71    319.49 o 
  -6   2  16    20898.92    21032.13    361.52 o 
  -5   2  16     2991.97     3021.09    251.32 o 
  -4   2  16     4465.83     3962.68    381.17 o 
  -3   2  16        5.79      -69.93    363.37 o 
  -2   2  16    22465.84    22596.64    608.87 o 
  -1   2  16       70.87      315.08    250.39 o 
   0   2  16    21915.69    21928.18    482.42 o 
   1   2  16     1383.09     1266.38    291.73 o 
   2   2  16      301.59      160.35    303.59 o 
   3   2  16    11712.66    12019.10    381.79 o 
   4   2  16     9607.06     9019.40    376.39 o 
   5   2  16     1476.17     1349.73    321.60 o 
   6   2  16    17839.87    17610.83    443.35 o 
   7   2  16      119.86       52.16    378.44 o 
   8   2  16     2268.60     2098.78    403.90 o 
   9   2  16     2098.49     1823.29    352.55 o 
  10   2  16    19925.88    19781.46    486.52 o 
  11   2  16      218.29      151.71    463.31 o 
  12   2  16    10988.39     9212.75    839.46 o 
 -11   3  16      201.37       38.30    731.08 o 
 -10   3  16        2.94       16.77    431.92 o 
  -9   3  16      141.49      431.27    441.74 o 
  -8   3  16        9.89      -56.58    327.26 o 
  -7   3  16       59.75      141.56    258.60 o 
  -6   3  16      598.86      816.25    259.33 o 
  -5   3  16      627.31      627.76    267.22 o 
  -4   3  16     1154.35      974.94    408.03 o 
  -3   3  16     3780.79     3999.05    392.62 o 
  -2   3  16     9938.63     9494.35    346.61 o 
  -1   3  16     4614.69     4443.21    320.48 o 
   0   3  16     4654.65     4397.49    332.40 o 
   1   3  16      108.30      483.41    429.81 o 
   2   3  16     1470.19     1297.46    377.50 o 
   3   3  16     2139.96     2092.34    325.56 o 
   4   3  16      777.31      881.76    318.75 o 
   5   3  16        4.93      131.57    333.15 o 
   6   3  16       23.30      509.27    476.53 o 
   7   3  16     1035.34     1331.05    343.64 o 
   8   3  16      506.57      617.82    346.67 o 
   9   3  16     1314.70     1201.98    352.34 o 
  10   3  16      428.27      -13.28    351.97 o 
  11   3  16     1274.88      921.18    491.86 o 
  12   3  16      416.61     -294.74    707.65 o 
 -10   4  16     5079.54     4874.74    533.89 o 
  -9   4  16     1719.66     1931.55    654.00 o 
  -8   4  16    17277.04    17695.73    460.73 o 
  -7   4  16      393.47      306.68    337.63 o 
  -6   4  16    34238.30    35351.93    707.63 o 
  -5   4  16      347.88      546.80    393.78 o 
  -4   4  16    10590.41     9685.02    465.70 o 
  -3   4  16     1372.10     1353.83    500.66 o 
  -2   4  16    33209.85    31613.30    660.83 o 
  -1   4  16     1787.63     4165.02    423.73 o 
   0   4  16    44047.31    45132.16    922.30 o 
   1   4  16     2848.48     2619.95    347.86 o 
   2   4  16     8478.73     8213.90    897.24 o 
   3   4  16     5758.65     5748.50    494.32 o 
   4   4  16    33681.15    34503.88    950.31 o 
   5   4  16     1899.42     1476.63    610.64 o 
   6   4  16    27861.54    28010.79    695.27 o 
   7   4  16      215.14      652.29    472.57 o 
   8   4  16    11415.58    10724.43    629.32 o 
   9   4  16     3073.56     2838.48    504.77 o 
 -11   5  16     4661.16     5145.26    773.62 o 
 -10   5  16     1651.83     1794.44    719.36 o 
  -9   5  16      214.36      318.26    377.93 o 
  -8   5  16      716.13      818.23    369.02 o 
  -7   5  16     2705.50     2643.57    361.71 o 
  -6   5  16      478.90      440.37    358.02 o 
  -5   5  16     6835.97     6823.76    481.90 o 
  -4   5  16      307.37      435.23    402.76 o 
  -3   5  16      844.01      726.91    407.88 o 
  -2   5  16     3652.07     3485.17    444.48 o 
  -1   5  16        7.61      -21.00    310.62 o 
   0   5  16     4019.60     3555.65    343.50 o 
   1   5  16     1441.47     1898.17    408.67 o 
   2   5  16       62.86      300.08    403.58 o 
   3   5  16      936.13     1242.58    606.91 o 
   4   5  16      275.25       47.68    623.46 o 
   5   5  16     1678.70     2199.89    662.18 o 
   6   5  16     2047.83     2207.53    664.71 o 
   7   5  16     5423.62     5681.01    768.64 o 
   8   5  16     5324.20     5465.59    506.39 o 
   9   5  16      944.93      851.67    462.27 o 
  10   5  16      232.04      189.25    671.68 o 
  11   5  16       64.89      419.24    708.29 o 
 -10   6  16     7519.83     7114.19    524.22 o 
  -9   6  16      617.15      394.47    452.89 o 
  -8   6  16    14608.97    13754.01    469.48 o 
  -7   6  16      983.97      887.28    385.14 o 
  -6   6  16    12649.52    12348.76    531.70 o 
  -5   6  16     1095.45      558.74    447.13 o 
  -4   6  16     5193.11     4179.74    493.41 o 
  -3   6  16      647.45      452.27    446.35 o 
  -2   6  16    10639.46    10429.67    547.84 o 
  -1   6  16      103.89      340.97    374.70 o 
   0   6  16    11321.55    10618.09    475.23 o 
   1   6  16     1722.13     2155.09    421.84 o 
   2   6  16     3756.79     3151.13    435.28 o 
   3   6  16      323.82     -136.34    405.36 o 
   4   6  16     6558.40     6276.34    678.44 o 
   5   6  16      812.18      997.95    675.86 o 
   6   6  16     7790.65     6820.67    728.97 o 
   7   6  16      898.79      540.58    709.97 o 
   8   6  16     2003.17     1163.81    747.52 o 
  -9   7  16      434.55      438.36    472.97 o 
  -8   7  16     1649.37     1267.42    470.90 o 
  -7   7  16        0.73      158.29    454.52 o 
  -6   7  16     3556.48     3831.32    496.28 o 
  -5   7  16      267.03     -206.80    460.02 o 
  -4   7  16     2155.35     2246.39    478.25 o 
  -3   7  16    10830.80    10772.74    863.81 o 
  -2   7  16       15.75       16.61    551.98 o 
  -1   7  16     4056.58     3620.02    423.25 o 
   0   7  16      260.22       24.04    408.48 o 
   1   7  16       30.67      101.31    410.95 o 
   2   7  16      949.27      823.91    442.04 o 
   3   7  16     3043.59     3234.90    456.29 o 
   4   7  16       20.91      366.35    450.56 o 
   5   7  16      358.82      215.87    683.16 o 
   6   7  16      121.02      148.13    635.89 o 
   7   7  16     7065.36     5866.52    770.27 o 
  -8   8  16      533.83      349.58    490.36 o 
  -7   8  16     1504.17     1349.26    480.46 o 
  -6   8  16      161.26      117.03    486.61 o 
  -5   8  16      542.38      359.46    475.88 o 
  -4   8  16        8.73       -8.13    475.02 o 
  -3   8  16       39.31      -67.75    609.93 o 
  -2   8  16     3916.84     3422.09    618.20 o 
  -1   8  16      485.44       -1.97    624.11 o 
   0   8  16     8088.24     7553.16    471.03 o 
   1   8  16      531.12      193.03    445.23 o 
   2   8  16     8483.35     7672.44    496.79 o 
   3   8  16      525.13      643.87    472.61 o 
   4   8  16    13889.32    12713.39    797.19 o 
   6   8  16     7759.23     5495.54    793.00 o 
  -7   9  16       29.12      787.32    763.25 o 
  -6   9  16      655.25      626.18    812.33 o 
  -5   9  16     3226.61     2465.57    823.71 o 
   0   9  16     3198.10     1964.79    628.38 o 
   1   9  16     1291.90      836.77    629.06 o 
   3   9  16     3735.02     3137.46    698.00 o 
   4   9  16      900.66      412.24    710.80 o 
   5   9  16      310.88      184.74    706.28 o 
   1  10  16     1869.47     1277.49    674.87 o 
   2  10  16    12034.57     8545.63    754.49 o 
   3  10  16     3829.64     2732.31    713.77 o 
 -12   1  17      486.36       90.94    688.94 o 
 -11   1  17     1128.67     1176.05    481.86 o 
 -10   1  17      728.87      538.52    443.42 o 
  -9   1  17      716.66      513.36    434.49 o 
  -8   1  17      130.52      121.08    396.94 o 
  -7   1  17    15697.47    15129.12    504.62 o 
  -6   1  17        0.36      -15.61    323.12 o 
  -5   1  17     4810.11     3652.36    692.00 o 
  -4   1  17     1207.78      756.68    622.84 o 
  -3   1  17    11301.43    10343.49    547.72 o 
  -2   1  17     4064.41     4348.32    663.78 o 
  -1   1  17    38216.96    39341.85    556.84 o 
   0   1  17     3803.11     4158.55    320.12 o 
   1   1  17     3816.53     2984.41    328.19 o 
   2   1  17      153.36      -81.46    317.27 o 
   3   1  17     1634.28     1522.97    338.21 o 
   4   1  17       63.58      363.72    335.80 o 
   5   1  17    10625.11    10130.58    408.69 o 
   6   1  17      237.23      123.89    350.12 o 
   7   1  17       52.85      252.96    365.06 o 
   8   1  17       96.37      152.62    425.43 o 
   9   1  17     2603.12     2351.31    397.47 o 
  10   1  17      344.17      240.32    516.82 o 
  11   1  17    19989.61    18928.43    651.22 o 
 -10   2  17     1666.58     1854.25    700.87 o 
  -9   2  17      588.71      480.97    425.74 o 
  -8   2  17     1392.70     1418.87    367.32 o 
  -7   2  17       12.32      210.29    333.30 o 
  -6   2  17     9059.21     9007.75    470.56 o 
  -5   2  17      351.30     1092.09    754.84 o 
  -4   2  17     1451.07      939.77    381.25 o 
  -3   2  17       39.05      292.20    370.54 o 
  -2   2  17       37.15      198.68    662.63 o 
  -1   2  17       39.25       71.65    352.28 o 
   0   2  17      829.97      989.73    369.06 o 
   1   2  17       53.29      203.64    304.99 o 
   2   2  17     1143.42     1170.13    333.01 o 
   3   2  17      113.67       66.06    332.75 o 
   4   2  17        8.86       84.43    320.46 o 
   5   2  17      128.74      330.09    410.09 o 
   6   2  17     3442.57     3477.33    372.36 o 
   7   2  17       15.71      235.14    375.88 o 
   8   2  17     2699.96     2466.13    380.01 o 
   9   2  17      396.58      303.19    366.45 o 
  10   2  17     3634.37     3025.76    521.95 o 
  11   2  17      831.39      785.36    724.39 o 
  -9   3  17     1068.64      984.11    528.64 o 
  -8   3  17      142.62      740.99    510.85 o 
  -7   3  17     8846.92     7762.58    536.01 o 
  -6   3  17       20.40      391.74    463.63 o 
  -5   3  17     1925.52     1187.88    406.96 o 
  -4   3  17       72.46      501.76    415.57 o 
  -3   3  17     8235.57     7249.11    463.49 o 
  -2   3  17     1010.95      664.66    401.22 o 
  -1   3  17    26816.73    27912.60    641.56 o 
   0   3  17        4.19      328.33    416.55 o 
   1   3  17     4693.05     4621.23    487.70 o 
   2   3  17     3664.47     3619.30    500.64 o 
   3   3  17    11438.92    10553.20    403.93 o 
   4   3  17     7645.72     7994.66    387.74 o 
   5   3  17    29428.33    29468.39    507.73 o 
   6   3  17     4554.38     5101.17    395.80 o 
   7   3  17     4225.65     3863.05    378.73 o 
   8   3  17    10059.44     9857.23    418.37 o 
   9   3  17    10263.89     9497.52    587.02 o 
  10   3  17     2717.57     2830.90    756.54 o 
  11   3  17    20572.20    20396.63    919.73 o 
 -10   4  17     1898.71     1812.04    795.06 o 
  -9   4  17      207.98      169.58    769.56 o 
  -8   4  17      685.04      519.20    489.88 o 
  -7   4  17       14.74      197.18    490.66 o 
  -6   4  17     4182.48     3864.17    445.08 o 
  -5   4  17        0.88      552.21    719.62 o 
  -4   4  17     1285.29     1850.50    442.56 o 
  -3   4  17     2214.74     2266.86    428.83 o 
  -2   4  17      473.88      909.45    417.85 o 
  -1   4  17     7851.26     7801.03    515.67 o 
   0   4  17      869.42     1138.63    342.85 o 
   1   4  17     8119.17     8618.53    621.01 o 
   2   4  17      986.94     1035.71    486.75 o 
   3   4  17     9192.72     8931.77    688.93 o 
   4   4  17     2306.49     1878.97    505.19 o 
   5   4  17     3280.48     3109.16    507.11 o 
   6   4  17      692.97     1028.66    526.61 o 
   7   4  17      694.53      507.06    449.76 o 
   8   4  17        1.02      221.24    533.41 o 
 -10   5  17      907.80     1482.72    759.74 o 
  -9   5  17    14096.10    14206.25    919.08 o 
  -8   5  17     2153.98     1963.50    806.69 o 
  -7   5  17    37213.26    38453.53    732.58 o 
  -6   5  17     1626.35     1393.53    473.63 o 
  -5   5  17    14253.38    13994.88    564.24 o 
  -4   5  17     1478.97     1256.21    441.18 o 
  -3   5  17    15692.81    14957.96    569.35 o 
  -2   5  17      234.01      653.19    666.58 o 
  -1   5  17    32542.18    34233.88   3167.52 o 
   0   5  17      359.46      522.47    358.60 o 
   1   5  17     6312.98     5679.42    387.29 o 
   2   5  17      256.90      608.46    463.66 o 
   3   5  17    11932.39    10904.31    764.53 o 
   4   5  17      470.34      747.64    672.70 o 
   5   5  17    17352.88    16276.62    874.75 o 
   6   5  17     2757.27     3426.52    707.52 o 
   7   5  17     4730.60     4077.16    770.60 o 
  -9   6  17     1775.60     1944.83    789.34 o 
  -8   6  17      660.08      608.02    468.60 o 
  -7   6  17     7619.66     8047.70    556.95 o 
  -6   6  17     4806.09     4302.14    581.63 o 
  -5   6  17     9941.00     9501.76   1172.12 o 
  -4   6  17      182.12       80.26    581.22 o 
  -3   6  17     9081.05     9702.23    604.39 o 
  -2   6  17     4450.40     4060.91    493.34 o 
  -1   6  17     3973.54     3776.63    646.60 o 
   0   6  17       19.51      238.92    426.77 o 
   1   6  17     3370.20     3797.74    460.76 o 
   2   6  17     4144.23     4286.11    488.53 o 
   3   6  17      876.78      698.29    648.71 o 
   4   6  17     7309.57     6522.90    740.52 o 
   5   6  17     2520.97     2215.08    747.25 o 
   6   6  17     1480.14     1121.15    684.96 o 
   7   6  17     5229.21     5102.74    810.00 o 
  -7   7  17     6449.36     6298.92    717.09 o 
  -6   7  17        8.59       44.15    489.09 o 
  -5   7  17     2724.56     1986.99    517.02 o 
  -4   7  17      176.80      118.08    507.12 o 
  -3   7  17      918.08      205.34    511.84 o 
  -2   7  17      525.97      411.45    480.48 o 
  -1   7  17     2879.39     2159.64    663.10 o 
   0   7  17      421.28      463.84    629.29 o 
   1   7  17     2187.86     1364.62    446.98 o 
   2   7  17       32.50      314.86    601.76 o 
   3   7  17     4032.07     3756.50    488.72 o 
   4   7  17      145.50     -219.88    663.39 o 
   5   7  17     9521.56     7763.65    820.91 o 
   6   7  17        9.84      382.02    668.87 o 
  -3   8  17        0.75      445.94    670.27 o 
  -2   8  17     4522.62     4830.39    699.88 o 
  -1   8  17      280.90      -79.41    611.07 o 
   1   8  17      490.03      353.72    632.78 o 
   2   8  17     4725.60     4374.79    709.95 o 
   3   8  17      500.44      324.27    681.15 o 
   4   8  17     4985.62     4292.01    752.47 o 
   5   8  17     1224.35      772.76    706.68 o 
   3   9  17    13343.74    11553.93    851.40 o 
 -10   0  18     3545.07     2347.17    684.31 o 
  -9   0  18     1118.53     1098.59    641.93 o 
  -8   0  18    25051.14    24555.41    868.47 o 
  -7   0  18     4313.19     3391.64    609.39 o 
  -4   0  18    13458.46    12793.21    963.41 o 
  -3   0  18     1454.38     2152.35    759.60 o 
  -2   0  18    59306.23    64177.23   1406.98 o 
  -1   0  18      685.25     1542.10    779.42 o 
   0   0  18    37605.84    36929.16   1209.59 o 
   1   0  18      418.78      381.56    487.70 o 
   2   0  18    20054.85    19397.45    649.41 o 
   3   0  18      189.08      782.77    526.82 o 
   4   0  18    34348.41    33893.59    992.13 o 
   5   0  18     1048.45      899.88    539.08 o 
   6   0  18    10320.27    10638.14    634.77 o 
   7   0  18        9.57     -156.57    796.99 o 
   8   0  18      130.76     -182.28    777.03 o 
 -10   1  18     1988.39     1811.42    720.29 o 
  -9   1  18     3996.71     3571.90    713.05 o 
  -8   1  18      609.82     1183.83    626.95 o 
  -7   1  18     2407.29     2346.40    429.64 o 
  -6   1  18       36.56     -113.64    718.95 o 
  -5   1  18     4448.34     4689.67    782.71 o 
  -4   1  18      147.20      954.02    783.77 o 
  -3   1  18     1023.70     1159.03    807.92 o 
  -2   1  18      738.66     1267.31    533.05 o 
  -1   1  18     1143.37     1640.83    654.79 o 
   0   1  18      564.31      538.24    514.39 o 
   1   1  18      351.80      277.15    317.61 o 
   2   1  18      108.22     -165.77    328.62 o 
   3   1  18      243.09      189.95    343.39 o 
   4   1  18      153.55      124.73    375.90 o 
   5   1  18      372.79      600.23    379.01 o 
   6   1  18      231.39      512.82    389.01 o 
   7   1  18       18.75     -109.17    375.12 o 
   8   1  18        2.02       67.47    548.09 o 
  -9   2  18      134.07      743.24    690.58 o 
  -8   2  18     3347.32     2207.72    699.29 o 
  -7   2  18      522.43      864.48    498.98 o 
  -6   2  18      850.56     1015.74    778.05 o 
  -5   2  18      318.10      548.22    752.22 o 
  -4   2  18       96.91      713.49    765.47 o 
  -3   2  18      185.07      270.72    804.74 o 
  -2   2  18    13495.12    14120.91    885.74 o 
  -1   2  18      236.85      407.49    816.42 o 
   0   2  18     9813.67     8894.97    771.07 o 
   1   2  18       33.01      -38.69    399.18 o 
   2   2  18     1128.32     1269.05    358.68 o 
   3   2  18       55.02      230.09    351.77 o 
   4   2  18    19927.47    19708.21    470.18 o 
   5   2  18     1609.95     1547.42    398.88 o 
   6   2  18     2918.75     2439.19    387.73 o 
   7   2  18     5093.36     5797.38    468.06 o 
   8   2  18      275.57      -76.33    728.06 o 
   9   2  18     4742.03     4574.95    806.59 o 
  -8   3  18      907.07     1266.75    723.96 o 
  -7   3  18      182.99      636.60    652.43 o 
  -6   3  18       35.22     -212.26    836.69 o 
  -5   3  18     2147.96     2385.31    847.14 o 
  -4   3  18     1030.98     1829.77    845.49 o 
  -3   3  18       75.73      -48.67    436.42 o 
  -2   3  18       88.15      303.51    417.84 o 
  -1   3  18     3157.78     2833.56    841.62 o 
   0   3  18     2140.29     1244.44    699.38 o 
   1   3  18     1387.02     1128.17    484.06 o 
   2   3  18     6685.00     5950.27    546.94 o 
   3   3  18      558.98      416.12    511.46 o 
   4   3  18     7324.46     7453.26    628.78 o 
   5   3  18       44.98      214.84    544.83 o 
   6   3  18     3850.00     3694.93    478.59 o 
   7   3  18     1033.74      761.70    453.35 o 
   8   3  18     1118.76      990.18    766.38 o 
   9   3  18      108.78      387.46    795.85 o 
  -4   4  18     1174.47      938.86    504.26 o 
  -3   4  18     1577.72     1267.39    480.13 o 
  -2   4  18    16655.41    15733.23    700.47 o 
  -1   4  18      962.85      916.60    468.53 o 
   0   4  18     8875.46     7876.06    911.43 o 
   1   4  18     2032.57     1964.02    487.56 o 
   2   4  18     4643.37     3071.28    669.61 o 
   3   4  18     1713.31     1263.13    693.15 o 
   4   4  18    13773.98    13433.48    851.75 o 
   5   4  18     1157.17     1286.20    707.89 o 
   6   4  18     6109.59     4494.11    764.06 o 
   7   4  18      337.01      167.18    740.34 o 
  -5   5  18      837.78      787.92    593.16 o 
  -4   5  18     2711.36     2632.42    625.24 o 
  -3   5  18      211.69       76.84    595.97 o 
  -2   5  18     1603.98     1221.09    627.78 o 
  -1   5  18     1223.52     1072.26    619.68 o 
   0   5  18      803.66      668.72    613.39 o 
   2   5  18       41.83      690.56    654.12 o 
   3   5  18     4289.93     4218.65    733.47 o 
   4   5  18     1670.52     1837.37    738.57 o 
   5   5  18        1.63       18.99    743.19 o 
   6   5  18      226.94      654.02    743.65 o 
  -6   6  18    13717.29    13664.33    795.91 o 
  -5   6  18      897.63      663.48    639.93 o 
  -4   6  18     7432.40     7094.08    705.60 o 
  -3   6  18      861.75      715.39    634.87 o 
  -2   6  18    15715.06    14313.70    821.41 o 
  -1   6  18     1061.58      883.30    670.85 o 
   0   6  18     7025.32     7084.88    732.95 o 
   1   6  18      833.72      782.53    676.61 o 
   2   6  18     2766.43     2633.71    684.57 o 
   3   6  18        1.26       77.20    694.24 o 
   4   6  18     9173.53     7675.79    820.12 o 
   5   6  18      599.57      176.70    745.62 o 
  -4   7  18     1349.09     1005.01    696.58 o 
  -3   7  18     2761.81     2995.61    720.36 o 
  -2   7  18     4851.84     4646.05    716.05 o 
   3   7  18    16698.57    16427.42    889.77 o 
   4   7  18      911.92       85.34    729.80 o 
  -8   1  19       52.10      546.70    654.28 o 
   2   1  19      186.84      -70.59    691.48 o 
   3   1  19    28862.24    27931.88    709.70 o 
   4   1  19      362.11      333.60    536.57 o 
   5   1  19    29340.56    28388.94    771.60 o 
   6   1  19       27.33     -150.23    565.47 o 
   3   2  19      206.00      -48.85    516.27 o 
   4   2  19      884.80      216.08    541.40 o 
   5   2  19       46.90       88.35    564.15 o 
   6   2  19      459.51      526.86    595.79 o 
   3   3  19     3220.90     1644.23    747.06 o 
   4   3  19     1811.99     1156.10    755.16 o 
   5   3  19     5087.72     4529.34    834.64 o 
   6   3  19       37.36     -263.62    747.95 o 
  -2   4  19      115.47      203.03    605.64 o 
   3   4  19     1712.35     1333.96    739.14 o 
   4   4  19       17.14     -320.81    760.47 o 
   5   4  19     2334.25     1841.58    778.64 o 
  -3   5  19    11241.67    10453.57    766.55 o 
  -2   5  19      911.44      730.02    651.84 o 
  -1   5  19    15859.55    15566.14    852.50 o 
   4   5  19     1540.64     1569.75    768.81 o 
  -2   6  19      475.52      672.95    685.03 o 
                                                 
